# Supplementary material for: QTL identified that influence tuber length–width ratio, degree of flatness, tuber size, and specific gravity in a russet-skinned, tetraploid mapping population
Source: Front Plant Sci. 2024 Mar 22;15:1343632. doi: 10.3389/fpls.2024.1343632 (PMC10996053; doi:10.3389/fpls.2024.1343632)
Supplement: Supplementary file 6 [file DataSheet_6.xlsx]

## Sheet: Pal_tuber_size_all_data_112023
Supplementary data 1. Phenotype data
CloneID	year	block	rep	Tuber length (in)	Tuber width (in)	Tuber depth (in)	Tuber weight (oz)	Visual assesment	Specific gravity
A08241-1	2019	1	1	4.8645	2.4315	2.239	8.92	4	1.098
A08241-1	2019	1	2	4.4785	2.691	2.4055	9.61
A08241-1	2019	1	3	5.073	2.651	1.6825	8.37
A08241-1	2019	1	4	3.5665	2.508	2.364	7.21
A08241-1	2019	1	5	4.0855	2.489	2.311	8.43
A08241-1	2019	1	6	4.2505	2.477	2.2935	8.44
A08241-1	2019	1	7	5.005	2.4685	2.1445	9.47
A08241-1	2019	1	8	4.212	2.314	1.752	5.92
A08241-1	2019	1	9	4.1085	2.3675	2.2695	7.14
A08241-1	2019	1	10	5.529	2.4025	1.725	8.83
A08241-2	2019	1	1	5.3345	2.353	1.9565	8.65	5	1.093
A08241-2	2019	1	2	5.0005	2.6885	2.0085	9.11
A08241-2	2019	1	3	4.9185	2.597	2.0165	8.12
A08241-2	2019	1	4	5.238	2.3785	1.6365	7.89
A08241-2	2019	1	5	5.8395	2.4465	1.9555	9.32
A08241-2	2019	1	6	5.106	2.325	1.847	7.89
A08241-2	2019	1	7	4.431	2.2425	1.877	6.14
A08241-2	2019	1	8	4.2095	2.011	1.698	5.81
A08241-2	2019	1	9	5.05	2.2065	1.8045	6.9
A08241-2	2019	1	10	4.7445	2.382	1.841	6.66
A08241-3	2019	1	1	5.0895	2.737	2.281	10.56	4	1.095
A08241-3	2019	1	2	4.722	2.6715	2.5035	10.91
A08241-3	2019	1	3	4.2195	2.6015	2.0095	7.29
A08241-3	2019	1	4	4.1175	2.8885	2.374	8.63
A08241-3	2019	1	5	4.0805	2.958	2.1525	7.96
A08241-3	2019	1	6	3.3125	2.414	2.1005	5.89
A08241-3	2019	1	7	3.8675	2.531	2.294	7.77
A08241-3	2019	1	8	3.4985	2.4415	1.895	5.87
A08241-3	2019	1	9	3.5645	2.635	2.387	7.22
A08241-3	2019	1	10	2.8715	2.822	1.963	6
A08241-4	2019	1	1	4.8655	2.474	1.85	7.91	5	1.095
A08241-4	2019	1	2	4.4065	2.2835	1.8825	6.67
A08241-4	2019	1	3	4.464	2.353	1.948	7.81
A08241-4	2019	1	4	5.768	2.6195	2.177	11.8
A08241-4	2019	1	5	4.9385	2.6325	1.973	9.36
A08241-4	2019	1	6	3.4935	2.124	1.824	4.76
A08241-4	2019	1	7	3.128	1.918	1.6925	3.81
A08241-4	2019	1	8	3.912	2.7135	2.1115	7.33
A08241-4	2019	1	9	4.053	2.4375	2.0035	6.93
A08241-4	2019	1	10	4.3665	1.973	1.726	5.25
A08241-5	2019	1	1	5.1025	2.5165	2.3725	10.23	5	1.102
A08241-5	2019	1	2	5.2065	2.4835	2.298	10.88
A08241-5	2019	1	3	4.7875	2.2325	1.9015	7.29
A08241-5	2019	1	4	4.4155	2.4145	2.0735	7.53
A08241-5	2019	1	5	4.3715	2.4845	2.0375	7.7
A08241-5	2019	1	6	4.847	2.355	1.832	7.41
A08241-5	2019	1	7	4.635	2.4135	1.8545	7.35
A08241-5	2019	1	8	4.262	2.2585	1.819	6.12
A08241-5	2019	1	9	4.8435	2.471	2.0775	9.24
A08241-5	2019	1	10	3.8465	2.5885	2.036	6.61
A08241-6	2019	1	1	3.939	2.1265	2.2675	7.74	3	1.086
A08241-6	2019	1	2	3.492	2.3065	2.125	6.15
A08241-6	2019	1	3	4.1945	2.3975	2.2415	7.68
A08241-6	2019	1	4	3.798	2.1545	1.9585	5.58
A08241-6	2019	1	5	3.701	2.169	2.127	6.07
A08241-6	2019	1	6	3.363	2.1965	1.923	4.69
A08241-6	2019	1	7	3.491	1.9835	1.8025	4.58
A08241-6	2019	1	8	3.292	2.1595	1.96	4.83
A08241-6	2019	1	9	3.041	2.0845	1.9025	4.15
A08241-6	2019	1	10	3.262	1.977	1.992	4.44
A08241-7	2019	1	1	4.937	3.0715	2.5585	12.14	3	1.097
A08241-7	2019	1	2	4.032	2.551	2.166	7.49
A08241-7	2019	1	3	4.0465	2.5575	2.006	7.34
A08241-7	2019	1	4	3.74	2.813	1.968	7.53
A08241-7	2019	1	5	3.656	2.914	2.6825	9.06
A08241-7	2019	1	6	3.0435	2.6325	2.547	6.78
A08241-7	2019	1	7	3.101	2.6265	2.437	6.7
A08241-7	2019	1	8	3.4675	2.645	2.3935	7.17
A08241-7	2019	1	9	3.199	2.6415	2.446	6.72
A08241-7	2019	1	10	3.162	2.69	2.362	6.58
A08241-8	2019	1	1	4.786	2.464	2.006	9.28	5	1.1
A08241-8	2019	1	2	5.343	2.4175	1.9735	9.36
A08241-8	2019	1	3	4.6825	2.235	2.225	7.75
A08241-8	2019	1	4	6.704	2.712	2.258	14.82
A08241-8	2019	1	5	5.2395	2.2805	1.661	7.17
A08241-8	2019	1	6	4.228	1.9815	1.809	6.09
A08241-8	2019	1	7	4.163	2.3	1.6885	6.33
A08241-8	2019	1	8	6.5545	2.6165	1.99	11.92
A08241-8	2019	1	9	6.442	2.2815	1.8785	11.48
A08241-8	2019	1	10	4.1635	2.186	1.712	6.03
A08241-9	2019	1	1	5.0485	2.403	1.9215	7.91	5	1.115
A08241-9	2019	1	2	4.783	2.4865	2.0575	8.68
A08241-9	2019	1	3	5.2795	2.386	1.816	8.43
A08241-9	2019	1	4	4.8085	2.2935	1.799	6.99
A08241-9	2019	1	5	4.818	2.255	1.9045	7.25
A08241-9	2019	1	6	4.399	2.1545	1.8115	6.66
A08241-9	2019	1	7	4.233	2.113	1.937	5.99
A08241-9	2019	1	8	4.3325	2.3215	1.8335	6.98
A08241-9	2019	1	9	4.7845	2.401	1.933	7.68
A08241-9	2019	1	10	5.0915	2.086	1.6645	6.65
A08241-10	2019	1	1	5.027	2.2085	1.9995	7.87	4	1.078
A08241-10	2019	1	2	5.1225	2.153	2.0695	8.27
A08241-10	2019	1	3	5.1555	1.9975	1.728	7
A08241-10	2019	1	4	5.6825	2.148	1.927	9.07
A08241-10	2019	1	5	5.654	2.151	1.836	8.5
A08241-10	2019	1	6	4.667	1.857	1.75	6.31
A08241-10	2019	1	7	4.9325	2.0095	1.8165	7.44
A08241-10	2019	1	8	4.6875	2.147	1.8985	6.98
A08241-10	2019	1	9	4.898	1.964	1.8975	7.06
A08241-10	2019	1	10	5.3785	1.8625	1.9085	7.57
A08241-11	2019	1	1	5.2285	2.5905	2.4405	10.68	5	1.11
A08241-11	2019	1	2	5.2525	2.3305	1.9165	8.7
A08241-11	2019	1	3	5.074	2.2345	1.748	7
A08241-11	2019	1	4	4.6885	2.3535	1.8305	6.8
A08241-11	2019	1	5	5.9175	2.3765	1.835	9.49
A08241-11	2019	1	6	4.5415	2.164	1.9765	7.51
A08241-11	2019	1	7	4.527	2.0505	1.9455	6.47
A08241-11	2019	1	8	5.176	2.237	1.8345	7.91
A08241-11	2019	1	9	4.779	2.285	1.782	6.62
A08241-11	2019	1	10	4.637	2.193	2.1405	7.67
A08241-12	2019	1	1	3.0945	2.236	1.9615	4.72	3	1.095
A08241-12	2019	1	2	3.0275	2.153	2.001	4.91
A08241-12	2019	1	3	3.252	2.1665	1.8545	4.73
A08241-12	2019	1	4	3.3625	2.2915	2.0785	5.69
A08241-12	2019	1	5	2.7895	2.153	1.909	4.05
A08241-12	2019	1	6	2.7715	2.125	1.8655	3.65
A08241-12	2019	1	7	3.0045	2.2585	1.989	4.71
A08241-12	2019	1	8	3.011	2.15	1.886	4.35
A08241-12	2019	1	9	2.7695	2.07	1.8375	3.67
A08241-12	2019	1	10	4.4325	2.1135	1.7465	5.9
A08241-13	2019	1	1	4.601	2.1185	2.0505	6.82	4	1.096
A08241-13	2019	1	2	4.5175	2.2415	1.8095	6.92
A08241-13	2019	1	3	4.178	2.3795	2.177	8.03
A08241-13	2019	1	4	4.7335	2.129	1.786	6.93
A08241-13	2019	1	5	3.7005	2.256	2.059	6.35
A08241-13	2019	1	6	3.5585	2.105	1.812	5.12
A08241-13	2019	1	7	3.4965	2.2825	2.0775	5.8
A08241-13	2019	1	8	3.867	2.239	2.121	6.26
A08241-13	2019	1	9	3.4615	2.4785	2.1705	6.54
A08241-13	2019	1	10	3.7885	2.2595	1.878	6.3
A08241-14	2019	1	1	5.1625	2.1895	1.9835	8.58	4	1.098
A08241-14	2019	1	2	4.4475	2.108	1.862	6.63
A08241-14	2019	1	3	4.4415	1.9965	1.8955	6.34
A08241-14	2019	1	4	4.664	2.5755	2.0785	8.65
A08241-14	2019	1	5	3.4025	2.481	2.142	6.31
A08241-14	2019	1	6	3.8275	2.0795	1.8975	5.08
A08241-14	2019	1	7	4.2655	1.938	1.79	5.16
A08241-14	2019	1	8	3.575	2.1095	1.901	4.83
A08241-14	2019	1	9	3.6715	2.012	1.667	4.55
A08241-14	2019	1	10	3.599	1.9075	1.6875	4.44
A08241-15	2019	1	1	4.501	1.9845	1.969	6.62	5	1.098
A08241-15	2019	1	2	4.608	2.0185	1.8495	6.25
A08241-15	2019	1	3	4.9455	2.0225	2.044	7.66
A08241-15	2019	1	4	4.863	2.1195	1.92	7
A08241-15	2019	1	5	5.028	2.2375	2.0585	8.23
A08241-15	2019	1	6	4.597	2.514	1.9895	8.29
A08241-15	2019	1	7	4.1615	2.153	1.98	6.44
A08241-15	2019	1	8	4.3845	2.479	2.1215	7.67
A08241-15	2019	1	9	4.121	2.593	1.973	7.17
A08241-15	2019	1	10	4.805	2.251	2.1085	8.14
A08241-16	2019	1	1	4.771	2.564	2.2345	9.84	5	1.089
A08241-16	2019	1	2	4.9935	2.462	1.8845	9.64
A08241-16	2019	1	3	4.5555	2.482	2.0925	8.46
A08241-16	2019	1	4	4.485	2.436	1.988	7.98
A08241-16	2019	1	5	4.839	2.623	2.074	8.91
A08241-16	2019	1	6	4.6735	2.352	1.997	8.17
A08241-16	2019	1	7	4.0695	2.6735	2.3085	9.04
A08241-16	2019	1	8	4.1895	2.2005	1.8285	6.52
A08241-16	2019	1	9	4.5985	2.662	2.0235	8.17
A08241-16	2019	1	10	3.875	2.25	1.742	5.69
A08241-17	2019	1	1	4.47	2.338	2.137	8.1	4	1.112
A08241-17	2019	1	2	4.197	2.72	2.314	9.39
A08241-17	2019	1	3	4.751	2.513	2.024	9.1
A08241-17	2019	1	4	4.4285	2.567	2.1365	8.57
A08241-17	2019	1	5	3.9975	2.273	2.01	7.24
A08241-17	2019	1	6	4.2505	2.2235	2.101	6.75
A08241-17	2019	1	7	3.627	2.4205	2.33	7.37
A08241-17	2019	1	8	3.6355	2.2855	1.9655	6.22
A08241-17	2019	1	9	3.419	2.4705	2.083	6.1
A08241-17	2019	1	10	3.459	2.5415	2.166	6.63
A08241-18	2019	1	1	4.6485	2.512	2.198	9.34	4	1.1
A08241-18	2019	1	2	4.1685	2.765	2.4605	9.74
A08241-18	2019	1	3	4.1295	2.488	2.256	8.36
A08241-18	2019	1	4	3.93	2.8195	2.703	9.59
A08241-18	2019	1	5	3.9705	2.699	2.3825	8.55
A08241-18	2019	1	6	3.5725	2.4005	2.264	6.62
A08241-18	2019	1	7	3.9065	2.2925	2.031	6.48
A08241-18	2019	1	8	4.151	2.769	2.4825	9.06
A08241-18	2019	1	9	3.6495	2.3285	2.1755	6.55
A08241-18	2019	1	10	3.5	2.314	1.984	5.97
A08241-19	2019	1	1	2.7625	2.4165	1.9855	4.45	2	1.106
A08241-19	2019	1	2	2.7325	2.3915	2.0905	4.3
A08241-19	2019	1	3	2.74	2.27	2.1995	4.6
A08241-19	2019	1	4	2.7215	2.249	1.9815	4.35
A08241-19	2019	1	5	2.3525	2.235	2.062	3.6
A08241-19	2019	1	6	2.3715	2.282	1.877	3.56
A08241-19	2019	1	7	2.519	2.086	1.8495	3.54
A08241-19	2019	1	8	2.28	2.1825	1.869	3.41
A08241-19	2019	1	9	2.745	2.391	1.8345	4.3
A08241-19	2019	1	10	2.441	2.05	1.8565	3.35
A08241-20	2019	1	1	4.851	2.437	1.909	8.7	5	1.086
A08241-20	2019	1	2	4.933	1.902	1.8715	6.7
A08241-20	2019	1	3	4.2845	2.2485	1.8165	6.3
A08241-20	2019	1	4	4.717	2.173	1.864	6.56
A08241-20	2019	1	5	4.8175	2.0495	1.6675	5.97
A08241-20	2019	1	6	3.758	1.9955	1.606	4.5
A08241-20	2019	1	7	3.89	2.1725	1.6165	4.76
A08241-20	2019	1	8	4.157	1.969	1.486	4.45
A08241-20	2019	1	9	4.3515	1.9385	1.4915	4.56
A08241-20	2019	1	10	4.0215	2.122	1.757	5.19
A08241-21	2019	1	1	4.5075	2.6165	2.154	9.43	5	1.08
A08241-21	2019	1	2	5.135	2.36	2.015	8.94
A08241-21	2019	1	3	4.6015	2.501	1.9585	8.12
A08241-21	2019	1	4	4.264	2.4155	2.207	8.45
A08241-21	2019	1	5	4.5865	2.2415	1.9725	7.53
A08241-21	2019	1	6	3.6535	2.46	2.114	6.35
A08241-21	2019	1	7	3.849	2.4785	2.36	7.73
A08241-21	2019	1	8	3.474	2.477	2.051	6.3
A08241-21	2019	1	9	4.4825	2.2435	1.8781	7.14
A08241-21	2019	1	10	3.5135	2.4875	2.3355	7.1
A08241-23	2019	1	1	4.865	3.1775	2.516	13.39	3	1.088
A08241-23	2019	1	2	4.512	3.119	2.0325	10.87
A08241-23	2019	1	3	4.212	2.954	2.653	12.2
A08241-23	2019	1	4	4.728	2.916	2.064	10.27
A08241-23	2019	1	5	3.845	2.9405	2.554	10.1
A08241-23	2019	1	6	4.199	2.8665	2.45	10.28
A08241-23	2019	1	7	3.5155	2.41	2.1615	6.4
A08241-23	2019	1	8	3.736	2.839	2.298	8.53
A08241-23	2019	1	9	3.888	2.839	2.335	8.82
A08241-23	2019	1	10	3.2605	2.8635	2.2105	7.07
A08241-24	2019	1	1	3.383	2.5945	2.214	7.04	3	1.101
A08241-24	2019	1	2	3.1725	2.5155	2.1555	6.06
A08241-24	2019	1	3	3.1915	2.562	2.058	5.87
A08241-24	2019	1	4	2.9435	2.5705	2.051	5.7
A08241-24	2019	1	5	3.003	2.5065	1.954	5.12
A08241-24	2019	1	6	2.54	2.25	2.051	4.18
A08241-24	2019	1	7	2.669	2.3185	1.9385	4.24
A08241-24	2019	1	8	3.0095	2.245	1.775	4.22
A08241-24	2019	1	9	2.6855	2.3165	1.988	4.5
A08241-24	2019	1	10	2.113	1.8935	1.7515	2.58
A08241-25	2019	1	1	4.5055	2.478	2.058	8.47	5	1.08
A08241-25	2019	1	2	4.5455	2.3665	2.1325	8.78
A08241-25	2019	1	3	4.6375	2.5565	1.8205	8.66
A08241-25	2019	1	4	4.351	2.5685	2.062	8.01
A08241-25	2019	1	5	4.7665	2.871	2.2295	10.21
A08241-25	2019	1	6	3.7035	2.6175	2.094	7.15
A08241-25	2019	1	7	4.05	2.5765	2.19	7.83
A08241-25	2019	1	8	3.754	2.6065	2.2845	8.11
A08241-25	2019	1	9	3.8655	2.659	2.21	7.65
A08241-25	2019	1	10	3.563	2.5785	2.0385	6.39
A08241-26	2019	1	1	4.7825	2.3975	1.889	7.52	5	1.097
A08241-26	2019	1	2	4.7415	2.403	2.327	8.57
A08241-26	2019	1	3	5.1775	2.2675	1.8685	8.18
A08241-26	2019	1	4	4.6365	2.424	1.9055	7.39
A08241-26	2019	1	5	4.6305	2.441	2.342	8.38
A08241-26	2019	1	6	4.45	2.185	1.8435	6.23
A08241-26	2019	1	7	4.4765	2.149	1.7955	6.51
A08241-26	2019	1	8	4.4275	2.2615	1.7505	6.06
A08241-26	2019	1	9	4.735	2.249	1.8045	6.98
A08241-26	2019	1	10	4.5725	2.309	1.7845	6.44
A08241-27	2019	1	1	4.0695	2.296	1.834	6.43	4	1.1
A08241-27	2019	1	2	3.4785	2.3285	2.123	5.69
A08241-27	2019	1	3	3.5265	2.2655	1.9775	5.47
A08241-27	2019	1	4	3.2195	2.123	1.927	4.85
A08241-27	2019	1	5	3.2515	1.9895	1.81	4.51
A08241-27	2019	1	6	2.9535	2.143	1.985	4.44
A08241-27	2019	1	7	2.7285	2.2025	1.949	4.46
A08241-27	2019	1	8	2.958	2.061	1.8165	4.09
A08241-27	2019	1	9	2.7935	2.1745	1.8155	3.97
A08241-27	2019	1	10	2.873	2.1435	1.7585	3.92
A08241-28	2019	1	1	5.201	2.439	1.936	9.11	5	1.103
A08241-28	2019	1	2	4.8245	2.1785	2.0675	7.85
A08241-28	2019	1	3	4.6455	2.4285	1.755	7.19
A08241-28	2019	1	4	4.253	2.2365	1.89	6.29
A08241-28	2019	1	5	4.8325	2.016	1.7215	6.69
A08241-28	2019	1	6	4.0905	2.4185	2.1835	7
A08241-28	2019	1	7	4.188	2.397	2.0285	7.07
A08241-28	2019	1	8	4.036	1.9455	1.945	5.97
A08241-28	2019	1	9	4.604	2.3065	1.8595	6.94
A08241-28	2019	1	10	4.238	2.3455	2.303	7.81
A08241-29	2019	1	1	4.3065	2.582	2.2665	9.85	4	1.102
A08241-29	2019	1	2	4.1635	2.7465	2.179	10.25
A08241-29	2019	1	3	3.8885	2.578	2.461	9.5
A08241-29	2019	1	4	4.27	2.669	2.1655	9.6
A08241-29	2019	1	5	4.152	2.6965	2.5235	9.82
A08241-29	2019	1	6	3.7425	2.58	2.3555	8.36
A08241-29	2019	1	7	4.208	2.4815	2.176	9.68
A08241-29	2019	1	8	3.461	2.817	2.147	8.27
A08241-29	2019	1	9	3.978	2.541	2.168	8.45
A08241-29	2019	1	10	4.068	2.6375	2.4115	9.74
A08241-30	2019	1	1	5.3745	2.449	1.83	9.18	5	1.098
A08241-30	2019	1	2	4.981	2.467	1.752	7.95
A08241-30	2019	1	3	5.3585	2.324	1.791	8.24
A08241-30	2019	1	4	5.427	2.1175	1.9195	8.48
A08241-30	2019	1	5	5.647	2.452	1.7775	8.95
A08241-30	2019	1	6	4.4695	2.4515	2.055	8.46
A08241-30	2019	1	7	4.9395	2.3625	1.8805	8.4
A08241-30	2019	1	8	5.4695	2.4185	1.9615	9.7
A08241-30	2019	1	9	4.284	2.754	1.946	8.46
A08241-30	2019	1	10	4.6275	2.6705	1.9215	9.42
A08241-31	2019	1	1	4.9595	2.8305	2.3145	12.12	4	1.087
A08241-31	2019	1	2	4.51	2.786	2.225	9.83
A08241-31	2019	1	3	4.17	2.74	2.3065	9.67
A08241-31	2019	1	4	4.1395	2.746	2.2625	9.27
A08241-31	2019	1	5	3.9835	2.51	1.928	7.18
A08241-31	2019	1	6	3.43	2.554	1.9455	6.33
A08241-31	2019	1	7	3.301	2.5305	2.007	6.16
A08241-31	2019	1	8	3.6215	2.449	2.1305	6.65
A08241-31	2019	1	9	3.86	2.23	1.8795	5.91
A08241-31	2019	1	10	3.774	2.342	2.1305	6.03
A08241-32	2019	1	1	4.3785	2.7185	1.9985	7.61	4	1.094
A08241-32	2019	1	2	4.2635	2.5645	2.205	8.27
A08241-32	2019	1	3	4.5065	2.4465	1.839	8.01
A08241-32	2019	1	4	4.513	2.3865	1.924	7.77
A08241-32	2019	1	5	4.3885	2.2455	1.727	6.3
A08241-32	2019	1	6	3.9715	2.351	2.165	7.22
A08241-32	2019	1	7	3.936	2.4005	2.2075	7.75
A08241-32	2019	1	8	3.7375	2.4575	2.007	5.93
A08241-32	2019	1	9	3.8675	2.4845	2.338	7.31
A08241-32	2019	1	10	4.145	2.2715	1.7875	5.86
A08241-33	2019	1	1	3.54	2.499	2.195	7.12	4	1.092
A08241-33	2019	1	2	3.838	2.5185	2.0475	7.17
A08241-33	2019	1	3	4.1475	2.4015	2.15	7.86
A08241-33	2019	1	4	3.8765	2.2305	1.993	6.34
A08241-33	2019	1	5	3.758	2.544	2.111	7.02
A08241-33	2019	1	6	3.5385	2.4925	2.226	6.9
A08241-33	2019	1	7	3.5065	2.441	2.115	6.25
A08241-33	2019	1	8	3.808	2.444	1.9285	6.28
A08241-33	2019	1	9	3.549	2.43	1.8905	6.15
A08241-33	2019	1	10	3.301	2.4435	2.114	5.9
A08241-34	2019	1	1	4.812	2.529	2.001	8.5	4	1.107
A08241-34	2019	1	2	3.712	2.614	2.397	7.97
A08241-34	2019	1	3	4.6545	2.592	2.088	8.31
A08241-34	2019	1	4	3.4915	2.5865	1.927	6.48
A08241-34	2019	1	5	3.651	2.8725	1.9955	7.87
A08241-34	2019	1	6	3.4935	2.517	2.076	6.88
A08241-34	2019	1	7	3.0675	2.598	2.328	6.72
A08241-34	2019	1	8	3.0935	2.3325	2.431	6.46
A08241-34	2019	1	9	3.717	2.4655	1.936	6.29
A08241-34	2019	1	10	3.7335	2.359	1.8545	5.92
A08241-35	2019	1	1	5.3535	2.5095	1.9825	9.42	5	1.104
A08241-35	2019	1	2	5.3005	2.3195	2.4105	9.92
A08241-35	2019	1	3	4.677	2.452	2.295	9.24
A08241-35	2019	1	4	5.3205	2.485	2.096	9.45
A08241-35	2019	1	5	5.2695	2.0935	1.9085	7.97
A08241-35	2019	1	6	4.6175	2.151	1.95	7.03
A08241-35	2019	1	7	3.868	2.363	2.1045	7.11
A08241-35	2019	1	8	4.197	2.4495	2.4325	7.77
A08241-35	2019	1	9	4.359	2.3115	2.239	8.88
A08241-35	2019	1	10	3.988	2.5995	2.4105	8.4
A08241-36	2019	1	1	6.1645	2.9305	2.273	15.41	5	1.098
A08241-36	2019	1	2	6.334	3.0085	2.3695	15.54
A08241-36	2019	1	3	5.6335	2.738	2.5135	12.89
A08241-36	2019	1	4	4.67	2.6075	2.2935	9.74
A08241-36	2019	1	5	4.7765	2.203	1.7085	7.09
A08241-36	2019	1	6	3.979	2.7275	2.636	9.89
A08241-36	2019	1	7	3.851	2.5135	2.175	7.06
A08241-36	2019	1	8	3.9565	2.4955	1.8825	6.31
A08241-36	2019	1	9	3.981	2.513	2.198	7.44
A08241-36	2019	1	10	4.489	2.4045	1.93	7.45
A08241-37	2019	1	1	6.23	1.997	1.8655	8.46	5	1.101
A08241-37	2019	1	2	6.3255	2.09	1.9335	9.78
A08241-37	2019	1	3	6.154	1.881	1.62	6.83
A08241-37	2019	1	4	6.172	1.7705	1.611	6.47
A08241-37	2019	1	5	5.0995	1.854	1.789	6.38
A08241-37	2019	1	6	5.4655	1.6545	1.562	5.64
A08241-37	2019	1	7	6.263	1.944	1.7735	7.95
A08241-37	2019	1	8	4.6015	1.86	1.491	4.71
A08241-37	2019	1	9	4.91	1.708	1.5805	4.89
A08241-37	2019	1	10	5.1895	1.9365	1.9325	6.48
A08241-38	2019	1	1	4.503	2.712	1.962	8.69	4	1.106
A08241-38	2019	1	2	4.1085	3.152	2.0585	9.62
A08241-38	2019	1	3	4.706	2.99	1.9875	10.1
A08241-38	2019	1	4	4.316	2.5195	2.058	7.95
A08241-38	2019	1	5	3.97	2.834	1.9965	8.08
A08241-38	2019	1	6	4.0035	2.487	2.021	7.2
A08241-38	2019	1	7	3.85	2.674	1.8165	6.51
A08241-38	2019	1	8	3.818	2.449	1.7775	5.68
A08241-38	2019	1	9	4.0175	2.6335	1.7835	6.16
A08241-38	2019	1	10	3.338	2.4025	2.3365	6.26
A08241-39	2019	1	1	4.16	2.838	2.1135	8.55	2	1.094
A08241-39	2019	1	2	3.7675	2.759	2.0665	7.37
A08241-39	2019	1	3	4.44	2.8485	2.2065	10.09
A08241-39	2019	1	4	3.1455	2.645	2.1305	6.72
A08241-39	2019	1	5	4.247	3.114	2.332	10.67
A08241-39	2019	1	6	3.4065	2.678	2.051	6.62
A08241-39	2019	1	7	3.7635	2.7825	2.038	7.98
A08241-39	2019	1	8	3.687	2.9475	2.0545	7.12
A08241-39	2019	1	9	3.7225	2.9325	2.2155	8.62
A08241-39	2019	1	10	3.9175	2.9215	1.9695	7.84
A08241-40	2019	1	1	3.5415	2.3985	1.9435	5.69	4	1.107
A08241-40	2019	1	2	3.453	2.26	1.7235	5.43
A08241-40	2019	1	3	3.803	2.4685	1.834	6.12
A08241-40	2019	1	4	3.4455	2.557	1.8675	5.44
A08241-40	2019	1	5	3.6785	2.15	1.7605	4.96
A08241-40	2019	1	6	3.0635	2.292	1.9345	4.73
A08241-40	2019	1	7	3.145	2.331	1.9225	4.81
A08241-40	2019	1	8	3.329	2.286	1.998	5.53
A08241-40	2019	1	9	3.0465	2.268	2.0025	4.61
A08241-40	2019	1	10	3.203	2.075	1.826	4.53
A08241-41	2019	1	1	4.9315	2.37	2.188	8.67	4	1.096
A08241-41	2019	1	2	4.3295	2.4155	1.7675	6.46
A08241-41	2019	1	3	5.31	2.4285	2.284	9.59
A08241-41	2019	1	4	4.6175	2.519	2.349	8.45
A08241-41	2019	1	5	4.7285	2.3505	1.865	6.82
A08241-41	2019	1	6	5.1345	2.2215	1.6675	6.77
A08241-41	2019	1	7	4.5865	2.377	1.9155	6.54
A08241-41	2019	1	8	3.9175	2.366	1.918	6.08
A08241-41	2019	1	9	4.534	2.323	1.703	6.73
A08241-41	2019	1	10	4.9075	2.568	2.211	8.67
A08241-42	2019	1	1	5.824	2.334	2.213	10.32	5	1.079
A08241-42	2019	1	2	4.658	2.3955	2.099	7.77
A08241-42	2019	1	3	5.636	2.198	2.047	9.29
A08241-42	2019	1	4	5.5455	2.314	1.9545	9.09
A08241-42	2019	1	5	5.84	2.617	2.196	9.95
A08241-42	2019	1	6	5.0665	1.9215	1.86	6.83
A08241-42	2019	1	7	4.488	2.216	2.1365	7.17
A08241-42	2019	1	8	4.3925	2.2135	1.9155	6.1
A08241-42	2019	1	9	5.16	2.177	1.9045	7.59
A08241-42	2019	1	10	5.1095	2.229	1.9065	6.98
A08241-43	2019	1	1	4.5675	2.42	1.897	7.52	5	1.088
A08241-43	2019	1	2	4.3815	2.481	2.3315	7.41
A08241-43	2019	1	3	4.5535	2.3485	2.204	8.56
A08241-43	2019	1	4	4.736	2.359	2.0355	7.89
A08241-43	2019	1	5	5.175	2.1855	1.9785	8.03
A08241-43	2019	1	6	4.867	2.224	2.129	8.17
A08241-43	2019	1	7	4.6235	2.552	1.9835	8.03
A08241-43	2019	1	8	4.0625	2.1305	2.227	6.73
A08241-43	2019	1	9	4.1945	2.183	2.1165	7.22
A08241-43	2019	1	10	5.2655	1.9385	1.6305	6.14
A08241-44	2019	1	1	3.425	1.5025	1.488	3.11	5	1.111
A08241-44	2019	1	2	3.356	1.5775	1.4515	2.82
A08241-44	2019	1	3	3.67	1.688	1.486	3.06
A08241-44	2019	1	4	3.259	1.647	1.494	2.81
A08241-44	2019	1	5	3.4555	1.5625	1.323	2.55
A08241-44	2019	1	6	3.039	1.481	1.458	2.4
A08241-44	2019	1	7	3.4545	1.4795	1.3665	2.61
A08241-44	2019	1	8	2.9035	1.4125	1.3125	2.07
A08241-44	2019	1	9	3.1735	1.522	1.3835	2.45
A08241-44	2019	1	10	3.1085	1.4	1.3935	2.23
A08241-45	2019	1	1	4.7045	2.147	1.8265	6.78	5	1.1
A08241-45	2019	1	2	4.4955	2.2445	1.8695	6.57
A08241-45	2019	1	3	5.0185	2.146	1.9025	6.84
A08241-45	2019	1	4	4.5685	2.099	1.732	5.9
A08241-45	2019	1	5	4.592	1.961	1.8255	6.17
A08241-45	2019	1	6	4.342	1.791	1.476	4.78
A08241-45	2019	1	7	4.506	1.849	1.614	5.43
A08241-45	2019	1	8	4.3315	1.9875	1.8335	5.84
A08241-45	2019	1	9	4.323	1.8735	1.6285	4.97
A08241-45	2019	1	10	4.3085	1.854	1.7225	5.84
A08241-46	2019	1	1	3.9865	2.901	2.2575	9.11	4	1.098
A08241-46	2019	1	2	4.013	2.577	2.195	7.97
A08241-46	2019	1	3	4.208	2.6275	2.3045	8.81
A08241-46	2019	1	4	4.0885	2.4945	2.3305	8.49
A08241-46	2019	1	5	4.1925	2.4305	2.2455	8.15
A08241-46	2019	1	6	3.738	2.503	2.04	6.57
A08241-46	2019	1	7	3.8305	2.561	1.841	6.73
A08241-46	2019	1	8	3.4945	2.8065	2.118	7.22
A08241-46	2019	1	9	3.962	2.658	2.215	7.76
A08241-46	2019	1	10	3.9225	2.3435	2.4455	7.74
A08241-47	2019	1	1	5.0975	2.9755	2.587	13.29	4	1.085
A08241-47	2019	1	2	4.7105	2.712	2.4	10.73
A08241-47	2019	1	3	5.0695	2.419	2.1895	10.09
A08241-47	2019	1	4	4.5295	2.5445	2.424	9.24
A08241-47	2019	1	5	4.299	2.503	2.5325	8.9
A08241-47	2019	1	6	4.3744	2.2404	1.9105	7.07
A08241-47	2019	1	7	4.862	2.368	2.0355	8.52
A08241-47	2019	1	8	4.235	2.384	2.123	7.41
A08241-47	2019	1	9	3.97	2.8115	2.53	9.26
A08241-47	2019	1	10	3.8375	2.4045	1.941	5.95
A08241-48	2019	1	1	4.8915	2.707	2.0495	9.57	5	1.088
A08241-48	2019	1	2	5.058	2.38	1.7325	7.25
A08241-48	2019	1	3	5.2845	2.349	1.977	8.06
A08241-48	2019	1	4	4.849	2.156	2.121	7.84
A08241-48	2019	1	5	4.7375	2.2755	2.1725	6.83
A08241-48	2019	1	6	3.9895	2.2695	1.987	6.17
A08241-48	2019	1	7	4.29	2.8465	2.291	9.79
A08241-48	2019	1	8	3.6825	2.5925	1.962	6.03
A08241-48	2019	1	9	4.5675	2.0215	1.813	6.7
A08241-48	2019	1	10	3.7545	2.622	2.14	6.73
A08241-49	2019	1	1	5.119	2.2915	2.107	9.08	4	1.079
A08241-49	2019	1	2	4.3515	2.4585	2.209	8.63
A08241-49	2019	1	3	4.593	2.4895	2.1155	8.85
A08241-49	2019	1	4	4.332	2.488	2.0305	7.9
A08241-49	2019	1	5	4.5745	2.3425	1.958	7.61
A08241-49	2019	1	6	4.4445	2.154	2.012	6.76
A08241-49	2019	1	7	3.9825	2.607	2.33	7.75
A08241-49	2019	1	8	3.685	2.3325	2.1465	6.67
A08241-49	2019	1	9	3.9695	2.4635	2.381	7.94
A08241-49	2019	1	10	3.935	2.5355	2.2755	7.54
A08241-50	2019	1	1	3.5605	2.072	1.71	4.96	3	1.087
A08241-50	2019	1	2	3.3145	2.461	1.88	5.43
A08241-50	2019	1	3	2.8985	2.1525	2.0065	4.15
A08241-50	2019	1	4	2.4995	2.247	2.1505	4.24
A08241-50	2019	1	5	2.7205	2.0445	1.825	3.4
A08241-50	2019	1	6	2.398	1.6465	1.453	2.19
A08241-50	2019	1	7	2.8755	1.707	1.501	2.56
A08241-50	2019	1	8	2.697	1.6725	1.486	2.23
A08241-50	2019	1	9	2.8915	1.913	1.5375	2.88
A08241-50	2019	1	10	3.5265	1.7965	1.4585	3.49
A08241-51	2019	1	1	4.416	2.7805	2.3185	9.63	4	1.102
A08241-51	2019	1	2	4.3	2.6245	2.2735	9.23
A08241-51	2019	1	3	4.577	2.597	2.201	9.1
A08241-51	2019	1	4	4.4475	2.5635	2.3405	9.1
A08241-51	2019	1	5	4.0935	2.319	2.029	7.15
A08241-51	2019	1	6	3.967	2.7455	2.389	9.21
A08241-51	2019	1	7	3.8135	2.353	2.0315	6.65
A08241-51	2019	1	8	3.707	2.4255	2.432	7.77
A08241-51	2019	1	9	3.9745	2.649	2.273	8.24
A08241-51	2019	1	10	3.86	2.6415	2.551	8.58
A08241-52	2019	1	1	5.3915	2.2655	2.152	9.25	5	1.095
A08241-52	2019	1	2	5.1885	2.657	2.075	9.74
A08241-52	2019	1	3	4.611	2.6325	2.236	9.54
A08241-52	2019	1	4	4.2165	2.7105	2.1845	8.96
A08241-52	2019	1	5	4.1005	2.5825	2.4695	8.94
A08241-52	2019	1	6	3.712	2.2735	2.112	6.34
A08241-52	2019	1	7	4.4435	2.109	1.674	5.51
A08241-52	2019	1	8	4.0595	2.052	1.8545	5.41
A08241-52	2019	1	9	3.843	2.3325	1.9375	6.4
A08241-52	2019	1	10	4.1825	2.0495	1.712	5.79
A08241-53	2019	1	1	3.416	2.4495	2.067	5.75	3	1.089
A08241-53	2019	1	2	3.158	2.1575	1.57	3.71
A08241-53	2019	1	3	3.8645	2.5695	2.1345	7.18
A08241-53	2019	1	4	3.371	2.4265	1.9865	5.33
A08241-53	2019	1	5	3.341	2.2325	1.812	4.65
A08241-53	2019	1	6	2.6585	1.816	1.497	2.36
A08241-53	2019	1	7	3.167	2.1215	1.775	4.14
A08241-53	2019	1	8	2.7745	2.0825	1.674	3.39
A08241-53	2019	1	9
A08241-53	2019	1	10
A08241-54	2019	1	1	4.99	2.4965	1.9355	8.85	5	1.121
A08241-54	2019	1	2	5.1685	2.314	1.8965	7.81
A08241-54	2019	1	3	4.9585	2.342	1.8835	8.31
A08241-54	2019	1	4	4.2445	2.392	2.104	7.25
A08241-54	2019	1	5	5.784	2.1955	1.6245	7.5
A08241-54	2019	1	6	6.512	2.3035	1.7825	9.77
A08241-54	2019	1	7	4.946	2.0585	1.643	6.26
A08241-54	2019	1	8	6.3455	2.0115	1.6815	8.34
A08241-54	2019	1	9	4.195	2.109	1.851	6.21
A08241-54	2019	1	10	4.7975	2.4695	1.94	7.76
A08241-55	2019	1	1	4.5295	2.3285	1.921	7.53	5	1.069
A08241-55	2019	1	2	4.8675	2.6285	2.237	9.28
A08241-55	2019	1	3	4.9045	2.453	2.036	8.83
A08241-55	2019	1	4	4.641	2.593	2.123	8.37
A08241-55	2019	1	5	4.999	2.6785	2.09	9.81
A08241-55	2019	1	6	4.355	2.1715	1.697	5.68
A08241-55	2019	1	7	4.0985	2.501	2.246	7.61
A08241-55	2019	1	8	4.4445	2.2735	1.986	7.78
A08241-55	2019	1	9	3.5005	2.1435	1.8195	4.71
A08241-55	2019	1	10	4.0165	2.3995	2.0255	6.76
A08241-56	2019	1	1	5.0205	2.1305	1.967	7.99	5	1.09
A08241-56	2019	1	2	4.4835	2.195	1.89	6.83
A08241-56	2019	1	3	4.747	2.2745	1.9715	7.91
A08241-56	2019	1	4	4.7535	2.1455	1.877	7.1
A08241-56	2019	1	5	4.4785	2.0875	2.0345	7.3
A08241-56	2019	1	6	3.7005	1.8685	1.5045	3.76
A08241-56	2019	1	7	4.712	2.2005	1.8675	6.83
A08241-56	2019	1	8	3.092	2.3815	2.202	5.63
A08241-56	2019	1	9	3.259	2.2505	2.025	5.08
A08241-56	2019	1	10	4.589	2.27	1.7655	6.39
A08241-57	2019	1	1	3.7635	2.645	2.4305	8.23	3	1.095
A08241-57	2019	1	2	4.3015	2.2725	2.103	7.37
A08241-57	2019	1	3	3.7665	2.3925	2.036	6.6
A08241-57	2019	1	4	3.7445	2.179	2.0945	5.95
A08241-57	2019	1	5	3.274	2.51	2.2385	6.59
A08241-57	2019	1	6	3.7105	2.257	1.963	5.98
A08241-57	2019	1	7	3.1675	2.252	1.781	4.67
A08241-57	2019	1	8	3.0065	2.558	2.3165	6.27
A08241-57	2019	1	9	3.3485	2.351	2.1635	6.15
A08241-57	2019	1	10	3.72	2.289	1.9935	6.24
A08241-58	2019	1	1	4.5805	2.2555	1.7505	8.01	5	1.103
A08241-58	2019	1	2	4.6475	2.27	1.777	7.76
A08241-58	2019	1	3	4.821	2.226	2.026	8.12
A08241-58	2019	1	4	4.3085	2.3565	1.8735	6.46
A08241-58	2019	1	5	3.923	1.9085	1.7215	4.71
A08241-58	2019	1	6	2.8915	2.2905	2.025	6.54
A08241-58	2019	1	7	3.63	2.0805	1.582	4.38
A08241-58	2019	1	8	3.7555	1.981	1.6485	4.87
A08241-58	2019	1	9	3.7785	1.9955	1.8565	4.65
A08241-58	2019	1	10	3.1315	2.391	2.1365	5.49
A08241-59	2019	1	1	5.282	2.5895	1.9935	9.52	4	1.086
A08241-59	2019	1	2	4.6185	2.6825	2.1405	9.32
A08241-59	2019	1	3	4.1285	2.594	2.165	7.85
A08241-59	2019	1	4	4.3805	2.7105	2.473	9.23
A08241-59	2019	1	5	4.398	2.525	2.123	8
A08241-59	2019	1	6	4.027	2.533	1.978	7.16
A08241-59	2019	1	7	4.157	2.511	1.9865	6.85
A08241-59	2019	1	8	4.053	2.4845	2.07	7.19
A08241-59	2019	1	9	3.6245	2.2615	1.949	5.79
A08241-59	2019	1	10	3.943	2.32	1.9325	6
A08241-60	2019	1	1	4.6205	2.6825	2.312	10.39	3	1.089
A08241-60	2019	1	2	3.9605	2.5665	2.0685	7.37
A08241-60	2019	1	3	4.11	2.3715	1.936	6.63
A08241-60	2019	1	4	4.0075	2.3675	1.853	6.39
A08241-60	2019	1	5	3.3045	2.617	2.355	6.89
A08241-60	2019	1	6	3.6345	2.423	1.99	6.09
A08241-60	2019	1	7	3.1625	2.511	2.0865	5.91
A08241-60	2019	1	8	3.7345	2.2455	1.751	5.11
A08241-60	2019	1	9	3.3075	2.47	2.122	6.2
A08241-60	2019	1	10	3.638	2.375	1.9425	6.2
A08241-61	2019	1	1	4.747	2.273	1.7545	7.37	5	1.087
A08241-61	2019	1	2	5.175	2.436	2.012	9.62
A08241-61	2019	1	3	4.3415	2.675	1.982	7.43
A08241-61	2019	1	4	5.3305	2.2545	1.815	7.79
A08241-61	2019	1	5	5.1825	2.4825	2.0445	9.1
A08241-61	2019	1	6	4.0305	2.2315	2.0355	6.72
A08241-61	2019	1	7	4.513	2.0135	1.634	5.26
A08241-61	2019	1	8	4.051	2.2285	2.0675	6.74
A08241-61	2019	1	9	3.9695	2.2105	2.045	6.3
A08241-61	2019	1	10	4.1745	2.22	1.8325	5.94
A08241-62	2019	1	1	5.776	1.904	1.874	6.95	5	1.096
A08241-62	2019	1	2	5.1085	1.7145	1.425	5.19
A08241-62	2019	1	3	5.5065	1.8825	1.8535	6.93
A08241-62	2019	1	4	5.1575	1.909	1.4935	5.26
A08241-62	2019	1	5	4.5465	2.203	1.9545	7.11
A08241-62	2019	1	6	4.0305	1.6865	1.6965	4.11
A08241-62	2019	1	7	4.4785	1.7015	1.2935	4.44
A08241-62	2019	1	8	4.3815	1.7195	1.5555	4.45
A08241-62	2019	1	9	4.3195	1.698	1.5425	4.42
A08241-62	2019	1	10	4.3745	1.6635	1.5445	4.46
A08241-63	2019	1	1	4.05	2.5035	2.3915	8.67	3	1.092
A08241-63	2019	1	2	3.8045	2.9265	2.3015	8.37
A08241-63	2019	1	3	3.836	2.528	2.369	7.93
A08241-63	2019	1	4	3.6285	2.4525	2.141	6.74
A08241-63	2019	1	5	3.6535	2.6975	2.39	7.89
A08241-63	2019	1	6	3.2585	2.836	2.2805	6.97
A08241-63	2019	1	7	3.275	2.3845	1.9305	5.11
A08241-63	2019	1	8	3.5345	2.48	2.0825	6.54
A08241-63	2019	1	9	3.1655	2.494	2.1115	5.42
A08241-63	2019	1	10	2.8575	2.522	2.209	5.23
A08241-64	2019	1	1	4.795	2.3855	2.088	8.6	5	1.088
A08241-64	2019	1	2	4.25	2.6995	2.0285	8.41
A08241-64	2019	1	3	4.4205	2.374	2.1155	7.98
A08241-64	2019	1	4	4.1665	2.3945	2.288	7.84
A08241-64	2019	1	5	4.7715	2.186	1.9105	7.34
A08241-64	2019	1	6	4.612	2.2205	1.902	6.63
A08241-64	2019	1	7	4.162	2.399	2.148	7.9
A08241-64	2019	1	8	3.9215	2.438	2.06	6.44
A08241-64	2019	1	9	4.624	2.722	2.1935	9.05
A08241-64	2019	1	10	4.4015	1.9675	1.851	6.1
A08241-65	2019	1	1	5.271	2.659	2.367	11.36	5	1.103
A08241-65	2019	1	2	4.643	2.415	2.2625	9.27
A08241-65	2019	1	3	4.2825	2.2585	1.962	7.1
A08241-65	2019	1	4	4.241	2.4775	2.031	7.62
A08241-65	2019	1	5	4.2715	2.384	2.278	8.62
A08241-65	2019	1	6	4.2645	2.2245	1.9805	6.77
A08241-65	2019	1	7	3.6605	2.253	2.086	6.4
A08241-65	2019	1	8	3.7055	2.3655	2.2045	7.15
A08241-65	2019	1	9	3.712	2.257	2.07	6.4
A08241-65	2019	1	10	3.9355	2.3215	2.192	7.2
A08241-66	2019	1	1	5.219	2.7135	2.116	11.26	4	1.101
A08241-66	2019	1	2	5.5955	2.7535	2.09	12.79
A08241-66	2019	1	3	4.9825	2.13	1.6435	7.57
A08241-66	2019	1	4	5.4295	2.618	2.1915	11.68
A08241-66	2019	1	5	5.3205	2.4525	1.8875	4.47
A08241-66	2019	1	6	4.1845	2.382	2.211	7.85
A08241-66	2019	1	7	4.729	2.742	2.597	11.85
A08241-66	2019	1	8	3.5415	3.127	2.3675	8.72
A08241-66	2019	1	9	3.705	1.656	1.382	3.47
A08241-66	2019	1	10	3.11	2.209	2.2985	12.05
A08241-67	2019	1	1	4.576	2.5985	1.9265	8.74	5	1.094
A08241-67	2019	1	2	4.327	2.651	2.2455	8.73
A08241-67	2019	1	3	4.5215	2.509	1.908	7.85
A08241-67	2019	1	4	4.5275	2.519	1.99	8.58
A08241-67	2019	1	5	3.901	2.8645	2.0195	8.13
A08241-67	2019	1	6	3.797	2.609	2.106	7.73
A08241-67	2019	1	7	3.5395	2.36	2.3305	7.08
A08241-67	2019	1	8	3.812	2.3575	1.848	6.22
A08241-67	2019	1	9	3.786	2.7245	2.3935	8.44
A08241-67	2019	1	10	3.5195	2.603	2.2495	7.02
A08241-68	2019	1	1	4.799	2.338	2.036	8.64	5	1.114
A08241-68	2019	1	2	5.427	2.481	2.198	10.22
A08241-68	2019	1	3	5.458	2.145	2.1215	9.72
A08241-68	2019	1	4	4.824	2.4645	1.9825	8.28
A08241-68	2019	1	5	4.264	2.5245	2.06	8.03
A08241-68	2019	1	6	4.355	2.5365	2.0405	8.82
A08241-68	2019	1	7	4.4805	2.6555	2.1115	8.7
A08241-68	2019	1	8	4.3595	2.25	1.768	6.5
A08241-68	2019	1	9	4.2625	2.2975	1.99	7.3
A08241-68	2019	1	10	4.141	2.5235	2.3465	8.43
A08241-69	2019	1	1	5.4805	2.4305	2.039	9.43	5	1.093
A08241-69	2019	1	2	4.5695	2.3304	2.0305	7.48
A08241-69	2019	1	3	4.5215	2.5025	2.1655	8.42
A08241-69	2019	1	4	3.8435	2.392	2.3195	7.61
A08241-69	2019	1	5	4.0585	2.5485	2.218	7.45
A08241-69	2019	1	6	4.031	2.592	1.9695	6.62
A08241-69	2019	1	7	3.55	2.5875	2.043	6.45
A08241-69	2019	1	8	3.3695	2.4285	2.068	6
A08241-69	2019	1	9	4.2785	2.0595	1.9215	6.17
A08241-69	2019	1	10	3.5065	2.5295	2.257	6.87
A08241-70	2019	1	1	5.0395	2.3665	1.9475	8.77	5	1.106
A08241-70	2019	1	2	5.0035	2.1805	1.7585	7.39
A08241-70	2019	1	3	4.7055	2.2795	2.2325	9.79
A08241-70	2019	1	4	5.8525	2.2715	1.8675	9.32
A08241-70	2019	1	5	5.388	2.188	1.9825	9.26
A08241-70	2019	1	6	4.607	2.1085	1.961	7.12
A08241-70	2019	1	7	4.4405	2.099	1.801	6.21
A08241-70	2019	1	8	4.262	2.0715	1.927	6.66
A08241-70	2019	1	9	4.241	2.345	1.7341	6.82
A08241-70	2019	1	10	5.4875	2.2985	2.0815	9.79
A08241-71	2019	1	1	4.8405	2.264	1.8605	7.72	5	1.084
A08241-71	2019	1	2	4.595	2.155	1.8825	6.85
A08241-71	2019	1	3	4.643	2.242	2.095	8.06
A08241-71	2019	1	4	4.911	2.36	1.981	8.5
A08241-71	2019	1	5	4.156	2.063	1.816	5.91
A08241-71	2019	1	6	4.6325	2.083	1.677	5.9
A08241-71	2019	1	7	4.321	1.93	1.649	5.19
A08241-71	2019	1	8	3.386	2.3255	2.2375	6.07
A08241-71	2019	1	9	3.8535	2.2045	1.7525	5.54
A08241-71	2019	1	10	4.4505	2.0805	1.6755	5.89
A08241-72	2019	1	1	4.252	2.275	1.8655	6.89	5	1.101
A08241-72	2019	1	2	4.1365	2.257	2.1905	7.23
A08241-72	2019	1	3	4.3935	2.2405	2.0595	7.32
A08241-72	2019	1	4	3.9535	2.152	1.8085	5.94
A08241-72	2019	1	5	3.512	2.205	1.95	5.35
A08241-72	2019	1	6	4.095	2.278	1.972	6.76
A08241-72	2019	1	7	3.903	2.318	1.827	6.11
A08241-72	2019	1	8	4.175	2.3285	1.7865	6.47
A08241-72	2019	1	9	4.012	2.067	1.6305	5.23
A08241-72	2019	1	10	3.66	2.4285	1.961	6.26
A08241-73	2019	1	1	5.5235	2.8045	2.112	11.49	5	1.089
A08241-73	2019	1	2	4.8725	2.4805	2.2785	9.03
A08241-73	2019	1	3	4.8325	2.5295	2.066	8.46
A08241-73	2019	1	4	3.9135	2.48	2.3955	8.6
A08241-73	2019	1	5	4.4395	2.6655	2.2695	9.37
A08241-73	2019	1	6	3.414	2.543	2.191	6.83
A08241-73	2019	1	7	3.8955	2.3645	2.054	6.35
A08241-73	2019	1	8	4.027	2.5905	2.1415	7.55
A08241-73	2019	1	9	3.8715	2.6995	2.439	8.58
A08241-73	2019	1	10	3.895	2.563	2.027	7.23
A08241-74	2019	1	1	3.986	2.7765	2.588	9.29	4	1.111
A08241-74	2019	1	2	4.2865	2.6365	2.1715	8.11
A08241-74	2019	1	3	3.88	2.427	2.0565	7.03
A08241-74	2019	1	4	4.213	2.587	2.2015	8.44
A08241-74	2019	1	5	3.862	2.733	2.185	8.87
A08241-74	2019	1	6	3.702	2.4875	2.1565	7.15
A08241-74	2019	1	7	4.3955	2.498	2.494	9.07
A08241-74	2019	1	8	3.6375	2.6145	2.3955	8.27
A08241-74	2019	1	9	3.98	2.5415	2.101	7.87
A08241-74	2019	1	10	3.9605	2.4385	1.865	6.75
A08241-75	2019	1	1	6.1265	2.9345	2.2955	14.41	5	1.082
A08241-75	2019	1	2	4.0665	2.5475	2.444	8.39
A08241-75	2019	1	3	4.41	2.2495	1.937	7.21
A08241-75	2019	1	4	3.6415	2.329	2.2305	6.29
A08241-75	2019	1	5	4.6265	2.47	2.1795	8.77
A08241-75	2019	1	6	3.8865	2.114	1.9075	5.86
A08241-75	2019	1	7	4.0775	2.4425	1.8075	6.56
A08241-75	2019	1	8	4.0165	2.192	2.0035	5.91
A08241-75	2019	1	9	4.488	2.4905	1.8625	8.18
A08241-75	2019	1	10	3.776	2.2435	2.066	6.06
A08241-76	2019	1	1	4.1705	2.5345	2.1585	8.36	4	1.088
A08241-76	2019	1	2	4.2845	2.693	2.4085	9.21
A08241-76	2019	1	3	3.802	2.64	2.327	8.3
A08241-76	2019	1	4	4.247	2.6915	2.393	9.35
A08241-76	2019	1	5	3.8155	2.756	2.242	8.13
A08241-76	2019	1	6	4	2.5695	2.208	7.26
A08241-76	2019	1	7	4.0205	2.6245	2.293	8.24
A08241-76	2019	1	8	3.6925	2.657	2.2105	7.4
A08241-76	2019	1	9	4.063	2.7185	2.464	9.16
A08241-76	2019	1	10	4.36	2.802	2.124	8.9
A08241-77	2019	1	1	3.9035	2.5265	2.51	8.19	4	1.098
A08241-77	2019	1	2	4.309	2.3035	2.064	7.53
A08241-77	2019	1	3	4.171	2.212	1.984	7.22
A08241-77	2019	1	4	4.274	2.418	2.222	7.82
A08241-77	2019	1	5	3.85	2.36	2.043	6.83
A08241-77	2019	1	6	3.9065	2.199	2.001	6.4
A08241-77	2019	1	7	3.7085	2.2195	2.1165	6.21
A08241-77	2019	1	8	3.9455	2.309	2.006	6.07
A08241-77	2019	1	9	3.8535	2.3415	1.997	6.31
A08241-77	2019	1	10	3.879	2.1575	1.852	5.62
A08241-78	2019	1	1	5.852	2.925	2.167	12.5	5	1.083
A08241-78	2019	1	2	4.853	2.5545	2.0995	8.87
A08241-78	2019	1	3	4.301	2.601	2.0765	7.7
A08241-78	2019	1	4	5.035	2.731	2.157	10.37
A08241-78	2019	1	5	4.6775	2.572	2.161	9.13
A08241-78	2019	1	6	4.6695	2.186	1.7465	6.06
A08241-78	2019	1	7	3.7415	2.335	2.0175	6.23
A08241-78	2019	1	8	3.8905	2.398	1.8935	6.24
A08241-78	2019	1	9	4.11	2.199	2.0045	6.02
A08241-78	2019	1	10	4.2505	2.3905	1.952	6.89
A08241-79	2019	1	1	5.3645	2.3195	2.0085	9.65	5	1.095
A08241-79	2019	1	2	4.4105	2.5895	2.1295	9.44
A08241-79	2019	1	3	4.6195	2.3705	2.1505	8.92
A08241-79	2019	1	4	4.9665	2.4165	2.4465	10.15
A08241-79	2019	1	5	4.717	2.016	2.1565	8.15
A08241-79	2019	1	6	4.6135	2.455	1.89	7.58
A08241-79	2019	1	7	4.5604	2.395	1.803	6.55
A08241-79	2019	1	8	4.1285	2.4235	1.931	6.78
A08241-79	2019	1	9	4.2965	2.3	1.9235	6.54
A08241-79	2019	1	10	4.1305	2.2605	2.119	7.08
A08241-80	2019	1	1	2.7805	2.2845	1.975	4.5	2	1.111
A08241-80	2019	1	2	2.801	2.2045	1.8825	4.25
A08241-80	2019	1	3	2.693	2.257	1.9305	4.14
A08241-80	2019	1	4	2.74	2.109	1.949	4
A08241-80	2019	1	5	2.7565	2.025	1.7795	3.67
A08241-80	2019	1	6	2.713	1.9345	1.8865	3.72
A08241-80	2019	1	7	2.592	2.053	1.7845	3.57
A08241-80	2019	1	8	2.504	2.1175	1.856	3.56
A08241-80	2019	1	9	2.677	2.0045	1.68	3.22
A08241-80	2019	1	10	2.5675	2.0125	1.7535	3.18
A08241-81	2019	1	1	4.4925	2.639	2.391	9.28	5	1.101
A08241-81	2019	1	2	5.1045	2.8925	2.7875	13.61
A08241-81	2019	1	3	4.664	2.45	2.0055	8.91
A08241-81	2019	1	4	4.7805	2.3745	2.238	9.31
A08241-81	2019	1	5	4.8325	2.603	2.135	9.37
A08241-81	2019	1	6	3.5255	2.5415	2.091	6.5
A08241-81	2019	1	7	4.1235	2.8045	2.464	9.95
A08241-81	2019	1	8	4.214	2.339	1.7985	6.68
A08241-81	2019	1	9	4.2495	2.4285	2.2605	7.92
A08241-81	2019	1	10	3.7755	2.3255	2.3715	7.35
A08241-82	2019	1	1	4.6985	2.373	2.051	8.93	4	1.095
A08241-82	2019	1	2	3.777	2.4985	2.4175	8.27
A08241-82	2019	1	3	3.9815	2.471	2.0045	7
A08241-82	2019	1	4	3.932	2.523	2.0655	7.53
A08241-82	2019	1	5	4.1225	2.4545	2.1305	8.19
A08241-82	2019	1	6	3.907	2.236	1.8395	6.3
A08241-82	2019	1	7	3.7275	2.2915	1.8155	5.99
A08241-82	2019	1	8	3.5695	2.3415	2.148	6.97
A08241-82	2019	1	9	3.4695	2.7925	2.36	7.72
A08241-82	2019	1	10	3.8115	2.1305	1.889	6.17
A08241-83	2019	1	1	4.3715	2.759	2.2035	8.92	4	1.095
A08241-83	2019	1	2	4.4575	2.726	2.109	9.42
A08241-83	2019	1	3	4.488	2.9	2.361	10.7
A08241-83	2019	1	4	4.3155	2.3785	1.97	7.04
A08241-83	2019	1	5	4.0735	2.8905	2.3125	9.26
A08241-83	2019	1	6	3.4275	2.8245	2.286	7.52
A08241-83	2019	1	7	3.936	2.189	1.9905	6.09
A08241-83	2019	1	8	3.0055	2.6805	2.3645	3.52
A08241-83	2019	1	9	3.7035	2.569	2.0425	6.86
A08241-83	2019	1	10	2.7215	2.1995	1.7195	3.52
A08241-84	2019	1	1	4.4945	2.791	2.138	9.32	3	1.086
A08241-84	2019	1	2	3.884	2.8225	2.352	9.18
A08241-84	2019	1	3	4.5715	2.59	2.244	9.64
A08241-84	2019	1	4	3.701	2.42	2.144	6.82
A08241-84	2019	1	5	3.8195	2.602	2.288	7.77
A08241-84	2019	1	6	3.777	2.5285	1.9975	7.1
A08241-84	2019	1	7	3.9535	2.7275	2.1865	7.69
A08241-84	2019	1	8	3.8175	2.54	2.238	7.62
A08241-84	2019	1	9	3.49	2.433	2.071	6.3
A08241-84	2019	1	10	3.538	2.5675	2.155	6.35
A08241-85	2019	1	1	3.639	2.56	1.9095	6.03	3	1.094
A08241-85	2019	1	2	3.363	2.2695	1.9415	5.03
A08241-85	2019	1	3	3.2235	2.2955	1.9235	5.21
A08241-85	2019	1	4	3.308	2.516	2.162	6.09
A08241-85	2019	1	5	3.149	2.2635	2.0295	5.25
A08241-85	2019	1	6	2.874	2.2825	2.1675	4.99
A08241-85	2019	1	7	3.1845	2.273	1.864	4.77
A08241-85	2019	1	8	2.8875	2.297	1.823	4.44
A08241-85	2019	1	9	2.844	2.0815	1.825	3.93
A08241-85	2019	1	10	2.9495	2.2115	1.8265	4.19
A08241-86	2019	1	1	4.439	2.1655	2.2585	8.42	4	1.091
A08241-86	2019	1	2	4.3575	2.116	2.109	7.76
A08241-86	2019	1	3	4.2185	2.4585	1.8715	7.05
A08241-86	2019	1	4	4.397	2.6205	2.264	9.1
A08241-86	2019	1	5	3.888	2.599	2.203	7.91
A08241-86	2019	1	6	3.999	2.286	1.8915	5.97
A08241-86	2019	1	7	3.8965	2.241	1.9875	6.4
A08241-86	2019	1	8	3.3715	2.4745	2.3215	6.64
A08241-86	2019	1	9	3.7514	2.4405	2.1485	7.22
A08241-86	2019	1	10	3.4725	2.5845	2.23	6.59
A08241-87	2019	1	1	5.573	2.4985		10.96	NA	1.086
A08241-87	2019	1	2	4.1275	2.3745		7.05
A08241-87	2019	1	3	4.4515	2.4395		6.94
A08241-87	2019	1	4	4.071	2.3915		6.72
A08241-87	2019	1	5	4.697	2.626		8.98
A08241-87	2019	1	6	4.012	2.278		5.43
A08241-87	2019	1	7	4.4055	2.2685		6.28
A08241-87	2019	1	8	3.9785	2.065		4.81
A08241-87	2019	1	9	4.944	2.592		7.89
A08241-87	2019	1	10	3.7745	2.138		6.14
A08241-88	2019	1	1	7.2405	2.5935	1.9905	13.65	5	1.093
A08241-88	2019	1	2	5.8665	2.6845	1.896	9.66
A08241-88	2019	1	3	5.512	2.453	1.754	8.64
A08241-88	2019	1	4	6.3155	2.572	2.0165	10.14
A08241-88	2019	1	5	5.4815	2.687	2.185	11.25
A08241-88	2019	1	6	4.58	2.1715	1.9305	6.65
A08241-88	2019	1	7	4.875	2.1805	1.9545	7.05
A08241-88	2019	1	8	4.797	2.149	1.76	6.61
A08241-88	2019	1	9	5.6	2.526	2.119	10.09
A08241-88	2019	1	10	5.0075	2.3625	2.091	8.56
A08241-89	2019	1	1	4.715	2.6145	2.143	9.28	4	1.1
A08241-89	2019	1	2	4.7275	2.317	1.8895	7.93
A08241-89	2019	1	3	4.164	2.2965	2.0065	6.84
A08241-89	2019	1	4	3.969	2.42	2.137	7.38
A08241-89	2019	1	5	3.8765	2.4185	2.435	8.05
A08241-89	2019	1	6	3.757	2.493	2.199	7.31
A08241-89	2019	1	7	4.189	2.1045	1.812	6.19
A08241-89	2019	1	8	3.811	2.2895	2.0005	6.14
A08241-89	2019	1	9	3.3565	2.4585	2.0845	6.11
A08241-89	2019	1	10	3.49	2.3945	2.3435	7.26
A08241-90	2019	1	1	4.958	2.555	1.9385	8.71	5	1.096
A08241-90	2019	1	2	5.106	2.2085	2.0275	8.65
A08241-90	2019	1	3	5.355	2.4865	2.034	9.28
A08241-90	2019	1	4	5.139	2.079	1.656	7.04
A08241-90	2019	1	5	5.173	2.4915	1.931	8.34
A08241-90	2019	1	6	4.71	2.604	2.007	8.49
A08241-90	2019	1	7	4.5655	2.243	1.9695	7.54
A08241-90	2019	1	8	4.324	2.3105	1.911	6.61
A08241-90	2019	1	9	4.023	2.407	2.326	7.69
A08241-90	2019	1	10	4.114	2.144	1.951	5.7
A08241-91	2019	1	1	5.6785	2.4715	2.007	10.99	5	1.092
A08241-91	2019	1	2	5.02	2.6795	2.1785	10.37
A08241-91	2019	1	3	5.496	2.371	1.8195	9.33
A08241-91	2019	1	4	5.8105	2.557	1.974	10.09
A08241-91	2019	1	5	4.795	2.5315	1.8485	8.07
A08241-91	2019	1	6	3.229	2.127	2.0355	4.92
A08241-91	2019	1	7	4.162	2.472	2.1805	7.92
A08241-91	2019	1	8	4.1195	1.9565	1.515	4.67
A08241-91	2019	1	9	5.6585	2.4905	1.8645	9.99
A08241-91	2019	1	10	4.9965	2.1555	1.8925	8.31
A08241-92	2019	1	1	4.9105	2.227	1.9115	8.22	5	1.097
A08241-92	2019	1	2	4.994	2.2175	1.9405	8.43
A08241-92	2019	1	3	4.7585	2.1325	1.997	8.01
A08241-92	2019	1	4	5.2025	2.461	2.1325	9.38
A08241-92	2019	1	5	4.127	2.062	1.979	6.48
A08241-92	2019	1	6	4.5275	2.0715	1.849	5.96
A08241-92	2019	1	7	4.44	1.9645	1.79	5.95
A08241-92	2019	1	8	4.2725	2.1645	1.7685	6.01
A08241-92	2019	1	9	4.2955	1.95	1.8485	5.9
A08241-92	2019	1	10	4.1085	2.1885	1.936	6.13
A08241-93	2019	1	1	4.282	2.815	2.3875	9.77	4	1.092
A08241-93	2019	1	2	4.4145	2.6815	2.226	9.31
A08241-93	2019	1	3	4.1735	2.686	2.297	8.27
A08241-93	2019	1	4	4.2475	2.7825	2.3785	9.35
A08241-93	2019	1	5	4.4395	2.658	2.332	9.12
A08241-93	2019	1	6	4.71	2.817	2.3565	10.32
A08241-93	2019	1	7	4.8645	2.771	2.2435	10.93
A08241-93	2019	1	8	3.652	2.6325	2.429	7.54
A08241-93	2019	1	9	3.83	2.486	2.2345	7.42
A08241-93	2019	1	10	3.3935	2.5915	2.414	6.97
A08241-94	2019	1	1	4.0735	2.528	2.029	7.2	3	1.098
A08241-94	2019	1	2	4.127	2.6585	2.027	8.05
A08241-94	2019	1	3	3.8715	2.4285	2.123	6.96
A08241-94	2019	1	4	3.7545	2.638	2.322	7.59
A08241-94	2019	1	5	3.8725	2.395	2.1345	7.21
A08241-94	2019	1	6	3.919	2.41	2.409	7.55
A08241-94	2019	1	7	3.349	2.6805	2.3805	7.32
A08241-94	2019	1	8	3.731	2.447	2.102	6.46
A08241-94	2019	1	9	3.3385	2.455	2.137	6.19
A08241-94	2019	1	10	3.324	2.487	2.0945	5.78
A08241-95	2019	1	1	4.1765	2.3435	2.0295	7.57	4	1.102
A08241-95	2019	1	2	4.27	2.298	2.147	7.53
A08241-95	2019	1	3	4.476	2.049	1.931	6.7
A08241-95	2019	1	4	4.284	2.151	1.851	6.37
A08241-95	2019	1	5	3.783	2.211	2.1735	6.41
A08241-95	2019	1	6	3.7585	2.071	1.9105	5.21
A08241-95	2019	1	7	3.8815	1.998	2.0325	5.81
A08241-95	2019	1	8	4.2155	1.983	1.966	6.11
A08241-95	2019	1	9	4.1965	2.0945	1.841	6.12
A08241-95	2019	1	10	4.1065	2.0275	1.681	5.49
A08241-96	2019	1	1	4.0415	2.2165	1.6705	5.61	4	1.103
A08241-96	2019	1	2	4.001	2.44	2.153	7.76
A08241-96	2019	1	3	3.8565	2.3855	1.848	5.94
A08241-96	2019	1	4	3.5965	2.332	1.9185	6.29
A08241-96	2019	1	5	3.6415	2.5135	1.9695	6.23
A08241-96	2019	1	6	3.8805	2.2385	1.6145	4.93
A08241-96	2019	1	7	3.682	2.2075	1.8935	5.76
A08241-96	2019	1	8	3.5895	2.3	1.8795	5.59
A08241-96	2019	1	9	3.5645	2.297	1.9045	5.47
A08241-96	2019	1	10	3.6995	2.303	1.9335	5.8
A08241-97	2019	1	1	3.805	2.768	2.2875	8.58	4	1.084
A08241-97	2019	1	2	3.813	2.9255	2.501	8.8
A08241-97	2019	1	3	4.101	2.76	2.318	8.76
A08241-97	2019	1	4	3.438	2.793	2.0475	6.86
A08241-97	2019	1	5	3.7055	2.441	2.005	6.54
A08241-97	2019	1	6	3.1785	2.621	2.074	5.97
A08241-97	2019	1	7	3.101	2.52	1.863	5.39
A08241-97	2019	1	8	2.92	2.6865	2.598	7.09
A08241-97	2019	1	9	4.459	2.4815	1.952	7.94
A08241-97	2019	1	10	3.153	2.841	2.234	6.55
A08241-98	2019	1	1	5.309	2.365	2.0385	9.17	5	1.091
A08241-98	2019	1	2	4.7095	2.523	2.04	8.68
A08241-98	2019	1	3	4.801	2.302	1.832	7.86
A08241-98	2019	1	4	5.0305	2.264	2.2825	9.2
A08241-98	2019	1	5	4.311	2.201	1.7925	6.46
A08241-98	2019	1	6	3.901	2.52	2.138	7.37
A08241-98	2019	1	7	3.95	2.3175	1.877	6.66
A08241-98	2019	1	8	4.3995	2.4085	1.9565	7.84
A08241-98	2019	1	9	4.2475	2.2065	1.9775	6.72
A08241-98	2019	1	10	3.551	2.2285	2.0755	5.89
A08241-99	2019	1	1	5.182	2.4915	2.039	9.39	5	1.096
A08241-99	2019	1	2	4.3845	2.032	2.0375	6.5
A08241-99	2019	1	3	4.875	2.294	1.8765	7.58
A08241-99	2019	1	4	5.2145	2.3865	1.967	8.17
A08241-99	2019	1	5	4.841	2.288	1.6525	6.75
A08241-99	2019	1	6	4.126	2.0715	1.599	4.89
A08241-99	2019	1	7	4.2655	2.248	2.177	7.4
A08241-99	2019	1	8	5.6655	2.217	1.6665	7.93
A08241-99	2019	1	9	4.492	2.287	1.819	6.53
A08241-99	2019	1	10	4.389	2.1145	1.7795	6.37
A08241-100	2019	1	1	4.5935	2.197	2.1105	7.66	5	1.099
A08241-100	2019	1	2	4.678	2.0925	1.742	6.26
A08241-100	2019	1	3	4.644	2.001	1.8675	6.36
A08241-100	2019	1	4	4.618	2.0235	1.706	6.02
A08241-100	2019	1	5	4.286	1.903	1.861	5.79
A08241-100	2019	1	6	4.9455	2.0415	1.821	6.45
A08241-100	2019	1	7	4.4355	1.97	1.66	5.69
A08241-100	2019	1	8	4.641	1.686	1.5065	4.89
A08241-100	2019	1	9	4.4885	1.774	1.808	5.48
A08241-100	2019	1	10	4.1735	2.1845	2.0245	6.55
A08241-101	2019	1	1	4.9815	2.8345	2.499	13.67	4	1.091
A08241-101	2019	1	2	5.498	2.742	2.1955	12.6
A08241-101	2019	1	3	4.357	2.34	1.8965	7.31
A08241-101	2019	1	4	4.5135	2.972	2.5545	11.91
A08241-101	2019	1	5	4.3695	2.6445	2.2235	8.89
A08241-101	2019	1	6	4.4	2.596	2.0745	9
A08241-101	2019	1	7	4.3565	2.3825	2.0385	7.84
A08241-101	2019	1	8	4.46	2.834	2.128	10.21
A08241-101	2019	1	9	3.7305	2.4065	1.982	6.46
A08241-101	2019	1	10	4.2975	2.927	2.104	9.35
A08241-102	2019	1	1	4.5915	3.2055	2.6765	13.57	3	1.098
A08241-102	2019	1	2	4.136	2.735	2.1315	8.55
A08241-102	2019	1	3	4.1825	2.436	2.074	7.79
A08241-102	2019	1	4	3.7345	2.5725	2.174	7.81
A08241-102	2019	1	5	3.9175	2.704	2.007	7.97
A08241-102	2019	1	6	4.247	2.533	2.1525	8.51
A08241-102	2019	1	7	3.6625	2.745	1.9695	6.7
A08241-102	2019	1	8	4.4845	2.949	2.534	12.58
A08241-102	2019	1	9	3.6375	2.68	2.482	8.69
A08241-102	2019	1	10	3.477	2.7945	2.5345	8.9
A08241-103	2019	1	1	4.3745	2.58	2.0305	8.35	3	1.093
A08241-103	2019	1	2	4.0061	2.788	2.009	7.87
A08241-103	2019	1	3	4.1335	2.6195	2.4045	9.13
A08241-103	2019	1	4	3.5745	2.772	2.4725	8.45
A08241-103	2019	1	5	3.9915	2.591	2.228	7.72
A08241-103	2019	1	6	3.4365	2.5155	2.0035	6.08
A08241-103	2019	1	7	4.4225	2.7435	1.9265	7.89
A08241-103	2019	1	8	3.562	2.42	2.036	6.18
A08241-103	2019	1	9	4.2055	1.9935	1.6555	5.2
A08241-103	2019	1	10	3.31	2.415	1.869	5.29
A08241-104	2019	1	1	4.246	2.162	1.6775	5.76	4	1.096
A08241-104	2019	1	2	3.3825	2.2665	1.788	4.96
A08241-104	2019	1	3	3.545	2.301	1.819	5.41
A08241-104	2019	1	4	3.1535	2.3675	1.868	5.08
A08241-104	2019	1	5	3.417	2.4545	1.925	5.75
A08241-104	2019	1	6	3.4025	2.1825	1.697	4.41
A08241-104	2019	1	7	3.136	2.19	1.5995	4.27
A08241-104	2019	1	8	3.3185	2.3325	1.736	4.85
A08241-104	2019	1	9	3.362	2.196	1.832	4.74
A08241-104	2019	1	10	3.0085	2.4885	1.7925	4.88
A08241-105	2019	1	1	5.836	2.5265	2.2225	12.38	5	1.081
A08241-105	2019	1	2	5.8115	2.285	1.87	8.75
A08241-105	2019	1	3	4.97	2.5425	2.186	9.32
A08241-105	2019	1	4	3.894	2.2815	1.9555	6
A08241-105	2019	1	5	4.625	2.5045	2.051	7.88
A08241-105	2019	1	6	4.2235	2.401	2.135	6.57
A08241-105	2019	1	7	3.813	1.915	1.521	4.22
A08241-105	2019	1	8	4.449	1.9075	1.4775	4.71
A08241-105	2019	1	9	3.992	1.8375	1.491	4.34
A08241-105	2019	1	10	4.112	1.969	1.4745	4.37
A08241-106	2019	1	1	4.6965	1.914	1.7735	5.71	5	1.071
A08241-106	2019	1	2	4.5815	1.8155	1.5935	4.98
A08241-106	2019	1	3	4.4865	2.0955	1.812	5.72
A08241-106	2019	1	4	4.445	1.8295	1.603	4.46
A08241-106	2019	1	5	4.786	1.775	1.7325	5.38
A08241-106	2019	1	6	4.3915	1.558	1.3255	3.6
A08241-106	2019	1	7	3.7195	1.894	1.6335	3.96
A08241-106	2019	1	8	3.8415	1.522	1.3685	2.91
A08241-106	2019	1	9	4.234	1.7675	1.5515	4
A08241-106	2019	1	10	4.1325	1.577	1.4285	3.53
A08241-108	2019	1	1	5.1145	2.2915	1.8735	8.34	5	1.091
A08241-108	2019	1	2	5.4415	2.4955	1.8505	8.96
A08241-108	2019	1	3	4.76	2.4615	1.9785	8.27
A08241-108	2019	1	4	4.898	2.523	2.0595	8.7
A08241-108	2019	1	5	3.954	2.23	1.712	6.05
A08241-108	2019	1	6	4.4	2.1795	1.785	6.83
A08241-108	2019	1	7	4.2045	2.1945	1.786	5.92
A08241-108	2019	1	8	3.9345	2.1725	1.873	5.93
A08241-108	2019	1	9	3.9675	2.662	2.1125	7.43
A08241-108	2019	1	10	4.453	2.285	1.8	6.78
A08241-109	2019	1	1	5.3805	2.101	1.925	8.73	5	1.106
A08241-109	2019	1	2	5.2885	2.491	2.0245	9.38
A08241-109	2019	1	3	4.7195	2.23	2.0125	7.24
A08241-109	2019	1	4	4.5955	2.128	2.154	7.34
A08241-109	2019	1	5	4.8475	2.4385	2.1195	7.9
A08241-109	2019	1	6	4.5845	2.1195	1.8945	6.83
A08241-109	2019	1	7	4.376	2.4305	2.025	7.2
A08241-109	2019	1	8	3.9845	2.136	2.0345	6.41
A08241-109	2019	1	9	4.301	2.1425	2.0175	5.98
A08241-109	2019	1	10	4.375	2.4485	2.0695	7.21
A08241-110	2019	1	1	3.4215	2.219	1.7735	4.88	4	1.095
A08241-110	2019	1	2	3.6575	2.173	1.982	5.69
A08241-110	2019	1	3	3.6935	2.0935	1.688	4.63
A08241-110	2019	1	4	3.26	2.078	1.893	4.55
A08241-110	2019	1	5	3.272	2.1575	1.7725	4.39
A08241-110	2019	1	6	3.0035	1.997	1.5885	3.62
A08241-110	2019	1	7	2.9455	1.7465	1.6085	3.08
A08241-110	2019	1	8	2.644	2.0745	1.764	3.61
A08241-110	2019	1	9	3.131	2.103	1.731	4.24
A08241-110	2019	1	10	3.2805	1.8965	1.623	3.74
A08241-111	2019	1	1	5.6545	2.185	1.946	9.63	5	1.101
A08241-111	2019	1	2	4.9385	2.4805	2.1175	9.53
A08241-111	2019	1	3	5.542	2.503	1.975	9.65
A08241-111	2019	1	4	5.5235	2.018	1.6455	7.98
A08241-111	2019	1	5	5.3235	2.2275	1.74	8.22
A08241-111	2019	1	6	4.365	2.366	1.7725	7.09
A08241-111	2019	1	7	4.531	2.401	1.751	7.35
A08241-111	2019	1	8	4.124	2.198	1.916	6.87
A08241-111	2019	1	9	4.7505	2.4855	1.7985	7.27
A08241-111	2019	1	10	5.166	1.9855	1.738	7.42
A08241-112	2019	1	1	4.6255	2.914	2.294	10.11	5	1.074
A08241-112	2019	1	2	5.742	2.888	2.2275	11.89
A08241-112	2019	1	3	5.5655	3.0545	2.284	12.79
A08241-112	2019	1	4	4.9205	2.5405	1.977	9.81
A08241-112	2019	1	5	4.605	2.904	2.239	10.1
A08241-112	2019	1	6	3.9165	3.0565	2.376	9.37
A08241-112	2019	1	7	3.7895	2.582	2.3275	7.56
A08241-112	2019	1	8	4.136	2.372	2.1855	6.8
A08241-112	2019	1	9	3.673	2.555	1.92	6.27
A08241-112	2019	1	10	3.164	2.5265	2.2965	6.28
A08241-113	2019	1	1	3.97	2.4045	2.124	6.55	5	1.093
A08241-113	2019	1	2	4.712	2.6305	2.188	9.28
A08241-113	2019	1	3	3.7405	2.51	2.115	6.46
A08241-113	2019	1	4	4.2405	2.388	2.0455	6.97
A08241-113	2019	1	5	4.285	2.3305	1.9785	7.02
A08241-113	2019	1	6	4.0995	2.294	1.912	6.4
A08241-113	2019	1	7	3.747	2.234	1.892	5.56
A08241-113	2019	1	8	3.973	2.076	1.7215	4.71
A08241-113	2019	1	9	3.8025	2.4675	2.007	6.14
A08241-113	2019	1	10	3.614	2.1465	1.7345	5.04
A08241-114	2019	1	1	4.466	2.705	2.1795	9.55	3	1.077
A08241-114	2019	1	2	4.2445	2.9165	2.1785	8.84
A08241-114	2019	1	3	4.0965	3.0535	2.3125	9.56
A08241-114	2019	1	4	4.2565	2.5155	1.93	6.96
A08241-114	2019	1	5	3.6805	2.751	2.341	7.94
A08241-114	2019	1	6	3.869	2.4565	2.1275	6.64
A08241-114	2019	1	7	3.953	2.4695	1.877	6.98
A08241-114	2019	1	8	3.8415	2.28	1.8695	6.15
A08241-114	2019	1	9	3.2495	2.3245	1.6045	4.31
A08241-114	2019	1	10	3.1245	2.3275	1.7605	4.39
A08241-115	2019	1	1	4.499	2.3385	2.337	8.38	5	1.071
A08241-115	2019	1	2	4.1675	1.9495	1.756	5.7
A08241-115	2019	1	3	4.1745	2.136	1.8335	6.11
A08241-115	2019	1	4	4.27	2.1345	1.9045	6.44
A08241-115	2019	1	5	3.8025	2.026	1.845	5.73
A08241-115	2019	1	6	4.114	2.042	1.947	5.84
A08241-115	2019	1	7	3.473	2.5305	1.812	6.11
A08241-115	2019	1	8	3.9345	2.21	2.0065	6.28
A08241-115	2019	1	9	4.2835	1.9765	1.7685	5.83
A08241-115	2019	1	10	3.764	2.1635	1.986	5.96
A08241-116	2019	1	1	5.2215	2.415	2.097	9.54	4	1.086
A08241-116	2019	1	2	4.4785	2.6035	1.8605	7.46
A08241-116	2019	1	3	3.8215	2.634	2.195	7.48
A08241-116	2019	1	4	3.862	2.412	1.7715	6.41
A08241-116	2019	1	5	3.5535	2.373	1.832	5.42
A08241-116	2019	1	6	4.4855	2.505	1.836	7.38
A08241-116	2019	1	7	3.812	2.14	1.9415	5.19
A08241-116	2019	1	8	3.6265	2.3515	1.749	5.08
A08241-116	2019	1	9	3.948	2.3785	1.938	6.88
A08241-116	2019	1	10	3.9495	2.3485	1.9145	6.52
A08241-117	2019	1	1	4.643	2.4245	1.897	7.49	5	1.092
A08241-117	2019	1	2	4.3825	2.4775	2.207	8.23
A08241-117	2019	1	3	4.1605	2.3905	1.897	6.38
A08241-117	2019	1	4	3.871	2.6335	2.1825	7.36
A08241-117	2019	1	5	4.988	2.4845	2.0545	8.45
A08241-117	2019	1	6	3.749	2.221	2.012	5.82
A08241-117	2019	1	7	4.113	2.1225	1.933	6.61
A08241-117	2019	1	8	4.257	2.2355	1.8005	6.25
A08241-117	2019	1	9	3.571	2.288	2.0365	5.79
A08241-117	2019	1	10	4.478	2.4115	1.742	6.92
A08241-118	2019	1	1	5.2895	2.147	1.988	8.56	5	1.08
A08241-118	2019	1	2	5.2315	2.1235	1.9235	8.26
A08241-118	2019	1	3	4.9745	1.9315	1.8345	6.81
A08241-118	2019	1	4	5.774	1.9165	1.721	7.85
A08241-118	2019	1	5	5.149	1.938	1.87	6.92
A08241-118	2019	1	6	4.9545	1.675	1.664	6.79
A08241-118	2019	1	7	4.7835	1.94	1.912	6.8
A08241-118	2019	1	8	5.2585	1.897	1.779	6.72
A08241-118	2019	1	9	4.1465	1.724	1.7425	4.82
A08241-118	2019	1	10	4.0485	1.973	1.8295	6.1
A08241-119	2019	1	1	3.6515	2.638	2.364	7.98	3	1.092
A08241-119	2019	1	2	3.608	2.5095	2.198	7.07
A08241-119	2019	1	3	3.7115	2.362	2.062	6.52
A08241-119	2019	1	4	3.6595	2.675	2.0715	7.09
A08241-119	2019	1	5	3.671	2.307	2.18	6.82
A08241-119	2019	1	6	3.5315	2.463	2.0285	6.15
A08241-119	2019	1	7	3.431	2.368	2.038	5.92
A08241-119	2019	1	8	3.221	2.544	2.0565	5.99
A08241-119	2019	1	9	3.5785	2.41	2.0955	6.43
A08241-119	2019	1	10	3.517	2.4275	2.164	6.67
A08241-120	2019	1	1	5.2975	2.3675	1.758	8.42	5	1.097
A08241-120	2019	1	2	4.51	2.443	2.0355	8.04
A08241-120	2019	1	3	4.9885	2.09	1.7795	7.27
A08241-120	2019	1	4	4.461	2.228	1.849	7.65
A08241-120	2019	1	5	4.7255	1.9155	1.8465	6.93
A08241-120	2019	1	6	4.5895	2.0715	1.886	6.7
A08241-120	2019	1	7	4.3875	2.1565	1.6935	6.35
A08241-120	2019	1	8	4.921	1.891	1.597	6.03
A08241-120	2019	1	9	4.5045	2.2535	1.872	7.03
A08241-120	2019	1	10	4.6325	2.251	1.8585	6.71
A08241-121	2019	1	1	4.4415	2.6635	2.112	8.76	5	1.112
A08241-121	2019	1	2	4.5095	2.4915	2.2115	9.1
A08241-121	2019	1	3	4.4565	2.3785	2.014	8
A08241-121	2019	1	4	4.3835	2.413	2.0635	7.84
A08241-121	2019	1	5	4.5545	2.645	2.285	9.07
A08241-121	2019	1	6	4.645	2.4655	1.8655	7.64
A08241-121	2019	1	7	4.1815	2.4635	2.1455	7.59
A08241-121	2019	1	8	3.988	2.609	2.1415	7.76
A08241-121	2019	1	9	4.0655	2.6335	2.086	7.39
A08241-121	2019	1	10	4.0715	2.419	1.872	6.42
A08241-122	2019	1	1	4.13	2.748	2.1425	8.04	3	1.108
A08241-122	2019	1	2	3.08	2.777	2.3045	6.84
A08241-122	2019	1	3	3.815	2.935	2.1955	7.95
A08241-122	2019	1	4	3.238	2.751	2.1695	6.44
A08241-122	2019	1	5	3.803	2.89	2.4555	9.3
A08241-122	2019	1	6	3.696	2.809	2.157	7.78
A08241-122	2019	1	7	4.064	2.2885	2.036	6.39
A08241-122	2019	1	8	3.3355	2.6195	2.189	6.97
A08241-122	2019	1	9	4.322	2.897	2.118	9.18
A08241-122	2019	1	10	3.811	2.7065	2.077	7.83
A08241-123	2019	1	1	5.248	2.341	1.8745	7.7	5	1.096
A08241-123	2019	1	2	4.7195	2.2725	1.8675	7.4
A08241-123	2019	1	3	4.355	2.256	2.1025	7.74
A08241-123	2019	1	4	5.0175	2.4115	2.002	8.58
A08241-123	2019	1	5	5.0455	2.32	1.921	8.79
A08241-123	2019	1	6	4.3045	2.173	2.1065	7.45
A08241-123	2019	1	7	4.5635	2.327	1.6915	7.03
A08241-123	2019	1	8	5.111	2.726	1.9645	9.41
A08241-123	2019	1	9	4.4175	2.4285	1.945	8.04
A08241-123	2019	1	10	4.3955	2.327	2.045	7.87
A08241-124	2019	1	1	4.447	2.6235	2.1705	9.12	4	1.088
A08241-124	2019	1	2	3.871	2.3635	1.864	6.35
A08241-124	2019	1	3	4.0175	2.336	2.1135	7.73
A08241-124	2019	1	4	3.94	2.448	1.9695	7.15
A08241-124	2019	1	5	4.1045	2.4735	2.2345	7.97
A08241-124	2019	1	6	3.7625	2.39	1.9515	6.21
A08241-124	2019	1	7	3.5115	2.3395	1.9175	5.76
A08241-124	2019	1	8	3.7015	2.2865	2.0325	6.1
A08241-124	2019	1	9	3.4365	2.402	1.793	5.45
A08241-124	2019	1	10	3.745	2.4175	1.9585	6.43
A08241-125	2019	1	1	4.397	2.434	2.123	8.16	5	1.107
A08241-125	2019	1	2	4.6305	2.714	2.0725	9.21
A08241-125	2019	1	3	4.338	2.5095	1.9	7.93
A08241-125	2019	1	4	3.965	2.5695	2.3495	8.27
A08241-125	2019	1	5	3.9655	2.778	2.153	7.98
A08241-125	2019	1	6	3.9275	2.6425	1.7675	6.94
A08241-125	2019	1	7	3.629	2.3835	2.0565	5.98
A08241-125	2019	1	8	3.862	2.4785	2.1825	7.28
A08241-125	2019	1	9	3.6455	2.466	1.9485	6.24
A08241-125	2019	1	10	4.3175	2.3125	1.852	6.67
A08241-126	2019	1	1	4.9805	2.673	2.139	9.71	5	1.098
A08241-126	2019	1	2	4.46	2.5345	1.9995	8.23
A08241-126	2019	1	3	4.3695	2.5105	2.1855	8.16
A08241-126	2019	1	4	4.3695	2.5225	2.0295	7.54
A08241-126	2019	1	5	3.7735	2.447	2.145	6.93
A08241-126	2019	1	6	4.02	2.1375	1.9675	6.13
A08241-126	2019	1	7	3.9805	2.1	1.8475	6.07
A08241-126	2019	1	8	4.3825	2.223	1.551	5.66
A08241-126	2019	1	9	4.331	2.2735	1.7615	6.28
A08241-126	2019	1	10	3.9805	2.2805	1.7195	6
A08241-127	2019	1	1	4.1795	2.66	2.201	8.44	4	1.107
A08241-127	2019	1	2	4.2065	2.3625	2.1125	7.5
A08241-127	2019	1	3	4.0695	2.67	2.59	9.01
A08241-127	2019	1	4	4.0135	2.458	2.102	7.67
A08241-127	2019	1	5	3.799	2.261	1.96	6
A08241-127	2019	1	6	3.812	2.29	1.9325	5.93
A08241-127	2019	1	7	3.631	2.3305	1.9805	5.41
A08241-127	2019	1	8	3.303	2.021	1.891	4.49
A08241-127	2019	1	9	3.7975	2.3195	1.901	5.92
A08241-127	2019	1	10	3.323	2.195	1.975	5.06
A08241-128	2019	1	1	5.4865	2.6825	2.2475	12.6	5	1.092
A08241-128	2019	1	2	4.6515	2.342	2.0085	8.32
A08241-128	2019	1	3	4.8795	2.4855	2.0385	9.19
A08241-128	2019	1	4	3.8	2.516	2.4085	8.25
A08241-128	2019	1	5	3.796	2.765	2.7705	9.65
A08241-128	2019	1	6	3.5425	2.3545	2.0075	5.19
A08241-128	2019	1	7	4.0345	2.163	2.1515	6.87
A08241-128	2019	1	8	5.933	2.6635	2.182	13.54
A08241-128	2019	1	9	4.5835	2.312	1.974	7.92
A08241-128	2019	1	10	4.636	2.41	1.969	8.2
A08241-129	2019	1	1	4.3165	2.9365	2.299	9.59	3	1.071
A08241-129	2019	1	2	4.1805	2.674	2.103	8.17
A08241-129	2019	1	3	3.8495	2.4455	2.326	7.48
A08241-129	2019	1	4	4.0175	2.66	2.4395	8.27
A08241-129	2019	1	5	4.245	2.5645	2.0785	8.01
A08241-129	2019	1	6	4.319	2.373	1.966	6.78
A08241-129	2019	1	7	4.3305	2.3955	2.077	7.2
A08241-129	2019	1	8	4.107	2.589	2.1945	7.46
A08241-129	2019	1	9	3.287	2.297	2.136	6.01
A08241-129	2019	1	10	3.051	2.803	2.487	7.04
A08241-130	2019	1	1	3.9975	1.944	1.8535	5.34	5	1.118
A08241-130	2019	1	2	4.053	1.927	1.717	4.81
A08241-130	2019	1	3	4.305	1.7315	1.51	4.75
A08241-130	2019	1	4	4.7125	1.8375	1.6065	4.65
A08241-130	2019	1	5	4.1405	1.789	1.5685	4.38
A08241-130	2019	1	6	4.039	1.846	1.8715	4.98
A08241-130	2019	1	7	4.009	1.817	1.598	4.04
A08241-130	2019	1	8	3.826	1.7965	1.6055	3.98
A08241-130	2019	1	9	3.855	1.9685	1.795	4.93
A08241-130	2019	1	10	3.9175	1.638	1.6315	4.2
A08241-131	2019	1	1	4.0305	2.709	2.2025	8.51	3	1.084
A08241-131	2019	1	2	3.8895	2.3545	2.1715	6.89
A08241-131	2019	1	3	3.8585	2.5085	2.0185	6.95
A08241-131	2019	1	4	3.5105	2.403	2.1375	6.63
A08241-131	2019	1	5	3.668	2.61	2.34	7.17
A08241-131	2019	1	6	3.4	2.473	1.914	6.19
A08241-131	2019	1	7	3.9005	2.4905	2.006	6.47
A08241-131	2019	1	8	3.3035	2.432	2.264	6.38
A08241-131	2019	1	9	3.6045	2.235	2.0435	6.08
A08241-131	2019	1	10	3.389	2.4005	2.262	6.66
A08241-132	2019	1	1	4.216	2.749	2.2065	8.85	4	1.1
A08241-132	2019	1	2	4.4625	2.647	2.226	9.56
A08241-132	2019	1	3	3.717	2.3585	2.1855	7.21
A08241-132	2019	1	4	3.9545	2.215	2.1225	6.2
A08241-132	2019	1	5	3.66	2.1695	1.808	5.05
A08241-132	2019	1	6	3.4455	2.1215	1.7675	4.89
A08241-132	2019	1	7	3.603	2.1145	1.827	4.92
A08241-132	2019	1	8	3.6335	2.3075	1.962	5.95
A08241-132	2019	1	9	3.275	2.1045	1.923	4.65
A08241-132	2019	1	10	3.4435	2.101	1.7645	4.44
A08241-133	2019	1	1	4.2035	2.6235	1.9945	8.23	4	1.099
A08241-133	2019	1	2	3.7585	2.8375	2.1965	8.59
A08241-133	2019	1	3	3.525	2.8145	2.185	8.18
A08241-133	2019	1	4	3.7805	2.507	2.024	7.04
A08241-133	2019	1	5	4.159	2.9105	2.35	9.39
A08241-133	2019	1	6	3.8405	2.5775	2.2405	7.81
A08241-133	2019	1	7	4.6625	2.8235	2.0605	9.19
A08241-133	2019	1	8	3.67	2.6285	2.025	7.54
A08241-133	2019	1	9	3.71	2.8195	2.1445	8.29
A08241-133	2019	1	10	3.6825	2.487	1.922	6.62
A08241-134	2019	1	1	4.7345	2.5545	1.974	8.94	4	1.097
A08241-134	2019	1	2	4.3365	2.6465	2.021	8.11
A08241-134	2019	1	3	4.349	2.393	2.1055	8.88
A08241-134	2019	1	4	4.823	2.5775	2.0205	9.18
A08241-134	2019	1	5	4.2695	2.5695	1.8655	8.17
A08241-134	2019	1	6	4.081	2.682	2.06	8.86
A08241-134	2019	1	7	3.9945	2.516	2.1545	7.44
A08241-134	2019	1	8	3.75	2.5805	2.231	7.97
A08241-134	2019	1	9	3.814	2.989	2.18	8.2
A08241-134	2019	1	10	3.7515	2.398	1.848	6.4
A08241-135	2019	1	1	4.315	2.6305	2.348	8.82	4	1.104
A08241-135	2019	1	2	4.3325	2.5155	2.1575	8.63
A08241-135	2019	1	3	4.729	2.8285	2.4305	10.96
A08241-135	2019	1	4	4.2575	2.815	2.3205	9.91
A08241-135	2019	1	5	4.05	2.3995	2.21	7.32
A08241-135	2019	1	6	6.295	2.7565	2.426	14.31
A08241-135	2019	1	7	3.747	2.532	2.053	7.04
A08241-135	2019	1	8	4.081	2.3925	1.971	7.05
A08241-135	2019	1	9	3.9895	2.401	1.772	6.82
A08241-135	2019	1	10	3.856	2.091	1.8255	5.76
A08241-136	2019	1	1	4.088	2.5825	2.129	8.63	4	1.083
A08241-136	2019	1	2	3.6835	2.6175	2.28	8.67
A08241-136	2019	1	3	3.815	2.4445	2.274	8.53
A08241-136	2019	1	4	3.8465	2.7785	2.3085	8.5
A08241-136	2019	1	5	3.662	2.783	2.2855	7.84
A08241-136	2019	1	6	3.4335	2.728	2.146	7.15
A08241-136	2019	1	7	3.553	2.508	2.2265	6.89
A08241-136	2019	1	8	3.8285	2.486	2.134	7.31
A08241-136	2019	1	9	3.9155	2.389	1.998	6.59
A08241-136	2019	1	10	3.339	2.4025	2.051	6.1
A08241-137	2019	1	1	5.275	2.458	1.9125	8.8	5	1.092
A08241-137	2019	1	2	5.0455	2.409	2.2895	8.9
A08241-137	2019	1	3	4.6845	2.2595	2.199	8.52
A08241-137	2019	1	4	5.0035	2.2615	2.06	8.94
A08241-137	2019	1	5	4.293	2.308	2.2735	8.21
A08241-137	2019	1	6	4.8565	2.597	2.277	9.15
A08241-137	2019	1	7	5.7115	2.234	2.092	9.11
A08241-137	2019	1	8	4.256	2.612	2.1025	7.38
A08241-137	2019	1	9	4.3205	2.141	1.9415	6.66
A08241-137	2019	1	10	5.002	2.249	1.6855	6.55
A08241-138	2019	1	1	4.554	2.903	2.489	11.52	3	1.081
A08241-138	2019	1	2	4.2065	2.795	2.274	8.86
A08241-138	2019	1	3	4.0075	2.825	2.281	9.28
A08241-138	2019	1	4	4.571	2.4395	2.2345	8.56
A08241-138	2019	1	5	4.5265	2.7545	2.1	9.58
A08241-138	2019	1	6	4.805	2.477	1.9005	6.96
A08241-138	2019	1	7	4.564	2.482	1.942	8.19
A08241-138	2019	1	8	3.951	2.472	1.9411	6.56
A08241-138	2019	1	9	3.502	2.3625	1.7975	5.4
A08241-138	2019	1	10	3.105	2.2235	1.775	4.24
A08241-139	2019	1	1	4.357	2.464	2.186	8.35	5	1.107
A08241-139	2019	1	2	5.812	2.0185	1.6695	8.35
A08241-139	2019	1	3	5.576	2.1755	2.091	8.67
A08241-139	2019	1	4	5.4315	2.167	1.776	7.98
A08241-139	2019	1	5	4.9735	2.17	1.709	7.72
A08241-139	2019	1	6	4.243	2.1075	1.7715	5.88
A08241-139	2019	1	7	4.497	2.2135	1.8845	5.96
A08241-139	2019	1	8	5.697	2.3465	1.6565	7.85
A08241-139	2019	1	9	4.064	2.1395	1.538	5.37
A08241-139	2019	1	10	4.39	2.085	1.745	6.25
A08241-140	2019	1	1	3.9795	2.237	1.8925	6.24	3	1.117
A08241-140	2019	1	2	3.9195	2.065	1.761	5.05
A08241-140	2019	1	3	3.7005	2.3495	1.8845	6.08
A08241-140	2019	1	4	3.906	2.239	1.9525	6.55
A08241-140	2019	1	5	3.64	2.1595	1.713	5.15
A08241-140	2019	1	6	3.1495	2.0695	1.849	4.41
A08241-140	2019	1	7	2.906	2.1795	1.779	4.03
A08241-140	2019	1	8	3.362	2.0645	1.651	4.44
A08241-140	2019	1	9	2.801	2.017	1.6655	3.37
A08241-140	2019	1	10	3.018	1.964	1.721	3.66
A08241-141	2019	1	1	3.867	2.7925	2.2635	8.65	4	1.114
A08241-141	2019	1	2	3.654	2.553	2.1685	7.63
A08241-141	2019	1	3	3.762	2.6845	2.242	7.8
A08241-141	2019	1	4	3.756	2.239	1.999	6.9
A08241-141	2019	1	5	3.514	2.4695	2.114	7.05
A08241-141	2019	1	6	3.618	2.7115	2.32	8.09
A08241-141	2019	1	7	3.5805	2.4085	2.0805	6.54
A08241-141	2019	1	8	3.499	2.468	2.225	7.07
A08241-141	2019	1	9	3.5495	2.3495	2.1315	6.38
A08241-141	2019	1	10	3.6935	2.569	1.844	6.28
A08241-142	2019	1	1	3.631	2.4105	2.0015	5.96	4	1.107
A08241-142	2019	1	2	3.5685	2.3905	1.981	5.56
A08241-142	2019	1	3	3.7035	2.232	1.8345	5.45
A08241-142	2019	1	4	3.527	2.212	1.825	4.94
A08241-142	2019	1	5	3.547	2.119	1.6595	4.27
A08241-142	2019	1	6	3.429	1.9565	1.669	3.95
A08241-142	2019	1	7	3.5085	2.1655	1.701	4.64
A08241-142	2019	1	8	3.341	2.0205	1.7955	4.15
A08241-142	2019	1	9	2.76	2.16	1.982	4.13
A08241-142	2019	1	10	3.526	1.9275	1.6265	4.02
A08241-143	2019	1	1	5.3905	2.286	1.8215	8.06	5	1.107
A08241-143	2019	1	2	4.532	2.4505	2.08	7.62
A08241-143	2019	1	3	5.16	2.533	1.9425	9.27
A08241-143	2019	1	4	4.4655	2.4175	2.0905	8.38
A08241-143	2019	1	5	5.355	2.405	2.1695	9.11
A08241-143	2019	1	6	5.7345	2.552	1.921	9.48
A08241-143	2019	1	7	5.1615	2.3975	1.7415	8.11
A08241-143	2019	1	8	4.453	2.2455	1.4785	6.05
A08241-143	2019	1	9	4.997	2.3165	1.589	6.43
A08241-143	2019	1	10	5.019	2.238	1.475	6.35
A08241-144	2019	1	1	4.91	2.273	1.7945	7.95	5	1.101
A08241-144	2019	1	2	4.3355	2.453	2.425	8.62
A08241-144	2019	1	3	4.2215	2.202	2.0685	7.28
A08241-144	2019	1	4	4.4145	2.223	1.839	7.1
A08241-144	2019	1	5	4.678	2.2975	2.1865	8.66
A08241-144	2019	1	6	4.0805	2.3205	1.8915	6.73
A08241-144	2019	1	7	4.036	2.499	2.0515	7.3
A08241-144	2019	1	8	4.1065	2.346	1.895	6.59
A08241-144	2019	1	9	4.9915	2.208	2.033	8.4
A08241-144	2019	1	10	4.449	2.0045	1.8185	6.13
A08241-145	2019	1	1	4.303	1.9915	1.734	5.23	5	1.111
A08241-145	2019	1	2	4.719	1.7285	1.6365	4.59
A08241-145	2019	1	3	5.1865	1.8385	1.639	5.71
A08241-145	2019	1	4	4.7205	1.6965	1.669	4.75
A08241-145	2019	1	5	4.523	1.7755	1.563	4.77
A08241-145	2019	1	6	4.323	1.713	1.601	4.49
A08241-145	2019	1	7	4.2465	1.823	1.706	4.4
A08241-145	2019	1	8	4.0955	1.648	1.45	3.31
A08241-145	2019	1	9	4.099	1.7155	1.5405	3.99
A08241-145	2019	1	10	3.1845	1.612	1.6155	2.88
A08241-146	2019	1	1	4.4915	2.532	1.9935	7.65	4	1.092
A08241-146	2019	1	2	4.308	2.23	2.0545	7.02
A08241-146	2019	1	3	3.9835	2.252	1.9995	6.26
A08241-146	2019	1	4	3.9035	2.092	1.994	5.94
A08241-146	2019	1	5	4.0595	2.2655	2.006	6.24
A08241-146	2019	1	6	3.9395	2.267	2.007	6.2
A08241-146	2019	1	7	3.7335	2.228	2.117	6.23
A08241-146	2019	1	8	3.8135	2.174	1.885	5.9
A08241-146	2019	1	9	4.0095	2.2545	2.0025	6
A08241-146	2019	1	10	3.79	2.329	2.138	6.53
A08241-147	2019	1	1	4.641	2.305	2.0245	7.69	5	1.098
A08241-147	2019	1	2	4.7565	2.5645	2.1305	8.84
A08241-147	2019	1	3	5.171	2.386	1.9675	9.15
A08241-147	2019	1	4	4.79	2.2085	1.8845	7.86
A08241-147	2019	1	5	4.2345	2.4205	2.472	8.31
A08241-147	2019	1	6	4.429	2.4135	2.1225	7.59
A08241-147	2019	1	7	4.021	2.329	1.978	7.15
A08241-147	2019	1	8	4.0365	2.314	1.9935	6.77
A08241-147	2019	1	9	3.8715	2.257	1.9525	5.97
A08241-147	2019	1	10	4.9065	2.2565	1.8605	7.97
A08241-148	2019	1	1	4.7425	2.3675	2.217	9.61	5	1.085
A08241-148	2019	1	2	4.5005	2.2725	1.9975	7.41
A08241-148	2019	1	3	4.783	2.1905	1.935	7.91
A08241-148	2019	1	4	4.512	2.4825	2.0845	8.14
A08241-148	2019	1	5	4.3005	2.497	2.177	8.15
A08241-148	2019	1	6	4.4295	2.0645	1.7795	6.09
A08241-148	2019	1	7	4.088	2.473	2.137	7.46
A08241-148	2019	1	8	4.3385	2.1805	1.8565	6.61
A08241-148	2019	1	9	3.7215	2.3255	2.1275	6.01
A08241-148	2019	1	10	4.211	2.0525	1.9625	6.09
A08241-149	2019	1	1	3.991	2.6675	2.036	7.62	4	1.101
A08241-149	2019	1	2	4.421	2.508	1.986	7.51
A08241-149	2019	1	3	3.516	2.2405	1.998	5.8
A08241-149	2019	1	4	3.3745	2.399	2.0505	5.75
A08241-149	2019	1	5	3.357	2.3635	1.944	5.53
A08241-149	2019	1	6	3.3615	2.2615	1.7925	5.08
A08241-149	2019	1	7	3.3835	2.34	2.025	5.37
A08241-149	2019	1	8	3.6035	1.8635	1.6085	4.39
A08241-149	2019	1	9	3.4575	2.2495	1.87	5.35
A08241-149	2019	1	10	3.2155	2.288	1.832	4.97
A08241-150	2019	1	1	5.168	2.3195	2.151	9.64	5	1.101
A08241-150	2019	1	2	5.161	1.93	1.6765	6.58
A08241-150	2019	1	3	4.448	2.3375	1.9375	6.61
A08241-150	2019	1	4	5.0425	2.086	1.856	7.22
A08241-150	2019	1	5	5.276	2.0785	1.999	8.57
A08241-150	2019	1	6	4.4935	2.0395	1.763	5.82
A08241-150	2019	1	7	5.109	1.8665	1.6905	6.31
A08241-150	2019	1	8	4.7285	2.018	1.799	6.13
A08241-150	2019	1	9	5.4295	2.101	1.9005	7.86
A08241-150	2019	1	10	4.813	2.138	1.783	6.14
A08241-151	2019	1	1	5.39	2.438	1.8865	9.4	4	1.107
A08241-151	2019	1	2	5.7105	2.2335	1.76	8.34
A08241-151	2019	1	3	4.017	2.759	2.335	9.46
A08241-151	2019	1	4	3.6655	2.623	2.1445	7.29
A08241-151	2019	1	5	4.295	2.9815	2.462	11.45
A08241-151	2019	1	6	4.256	2.4085	2.0955	7.51
A08241-151	2019	1	7	4.455	2.3715	1.9875	7.46
A08241-151	2019	1	8	5.2035	2.659	2.223	10.27
A08241-151	2019	1	9	4.292	2.792	2.234	9.35
A08241-151	2019	1	10	4.5955	2.2295	1.9545	7.25
A08241-153	2019	1	1	4.537	2.5575	2.2155	9.33	5	1.08
A08241-153	2019	1	2	5.413	2.599	1.6595	9.14
A08241-153	2019	1	3	4.647	2.4955	1.817	7.76
A08241-153	2019	1	4	4.1285	2.5395	1.987	8.15
A08241-153	2019	1	5	4.702	2.9285	1.9735	9.74
A08241-153	2019	1	6	4.6915	2.3985	1.6745	6.38
A08241-153	2019	1	7	4.2815	2.443	1.639	6.67
A08241-153	2019	1	8	3.9145	2.3305	2.0205	6.63
A08241-153	2019	1	9	4.609	2.338	1.405	5.96
A08241-153	2019	1	10	4.6195	2.5875	1.6765	6.6
A08241-154	2019	1	1	7.0385	2.688	2.446	16.57	5	1.085
A08241-154	2019	1	2	5.3545	2.3445	1.7855	7.94
A08241-154	2019	1	3	5.7945	2.3375	2.176	9.48
A08241-154	2019	1	4	5.4295	2.406	1.803	8.45
A08241-154	2019	1	5	4.8605	2.412	1.942	7.82
A08241-154	2019	1	6	4.667	2.2925	1.8764	7.04
A08241-154	2019	1	7	4.9765	2.8175	2.152	10.55
A08241-154	2019	1	8	3.86	2.322	2.0825	7.05
A08241-154	2019	1	9	4.9875	2.358	1.8035	7.58
A08241-154	2019	1	10	4.663	2.226	1.7435	6.71
A08241-155	2019	1	1	4.648	2.478	2.035	8.43	5	1.11
A08241-155	2019	1	2	4.345	2.4685	2.012	7.64
A08241-155	2019	1	3	4.2585	2.3545	2.16	8.53
A08241-155	2019	1	4	4.241	2.2655	2.0295	7.67
A08241-155	2019	1	5	4.838	2.5685	1.945	9.23
A08241-155	2019	1	6	4.04	2.294	1.6065	5.29
A08241-155	2019	1	7	3.5595	2.016	1.541	4.65
A08241-155	2019	1	8	4.147	2.0575	1.7525	5.85
A08241-155	2019	1	9	4.136	2.188	1.6345	5.62
A08241-155	2019	1	10	4.993	2.586	2.186	9.75
A08241-156	2019	1	1	4.9565	2.497	2.076	9.09	5	1.1
A08241-156	2019	1	2	4.936	2.5865	2.0175	9.04
A08241-156	2019	1	3	4.9425	2.262	1.9205	8.29
A08241-156	2019	1	4	4.8825	2.6135	2.1285	9.77
A08241-156	2019	1	5	4.485	2.5635	2.323	9.47
A08241-156	2019	1	6	4.2355	2.5375	1.873	7.08
A08241-156	2019	1	7	4.254	2.1255	1.7125	5.9
A08241-156	2019	1	8	4.825	2.3465	1.8175	7.54
A08241-156	2019	1	9	4.493	2.338	1.838	7.09
A08241-156	2019	1	10	3.6585	2.2955	2.007	6.08
A08241-157	2019	1	1	4.5065	2.5345	2.3955	9.64	4	1.111
A08241-157	2019	1	2	4.3315	2.4275	2.4905	8.71
A08241-157	2019	1	3	4.0305	2.485	2.256	7.53
A08241-157	2019	1	4	3.897	2.6425	2.063	7.26
A08241-157	2019	1	5	3.85	2.3195	2.3705	7.18
A08241-157	2019	1	6	3.4655	2.461	2.1295	6.26
A08241-157	2019	1	7	3.9715	2.434	2.115	7.41
A08241-157	2019	1	8	3.8715	2.6745	2.1945	7.64
A08241-157	2019	1	9	3.5115	2.337	2.2195	6.43
A08241-157	2019	1	10	3.94	2.6355	2.349	8.49
A08241-158	2019	1	1	4.283	2.4815	1.949	7.24	4	1.088
A08241-158	2019	1	2	3.6315	2.367	1.9415	6.09
A08241-158	2019	1	3	4.9155	2.4575	1.8945	8.63
A08241-158	2019	1	4	3.874	2.3695	2.1955	8.13
A08241-158	2019	1	5	4.0495	2.1865	2.152	7.68
A08241-158	2019	1	6	4.3475	2.241	1.84	6.45
A08241-158	2019	1	7	3.4635	2.3695	2.153	6.6
A08241-158	2019	1	8	3.978	2.1925	1.888	6.66
A08241-158	2019	1	9	3.8105	2.273	1.8175	6.01
A08241-158	2019	1	10	3.436	2.1725	2.0765	6.27
A08241-159	2019	1	1	4.5655	2.212	1.812	6.16	5	1.118
A08241-159	2019	1	2	4.091	2.1285	1.7715	5.69
A08241-159	2019	1	3	4.56	2.023	1.636	5.39
A08241-159	2019	1	4	4.001	1.934	1.536	4.36
A08241-159	2019	1	5	3.916	2.0825	1.633	5.1
A08241-159	2019	1	6	4.0665	1.9645	1.51	4.65
A08241-159	2019	1	7	3.8285	2.0195	1.66	4.66
A08241-159	2019	1	8	3.7585	2.0295	1.4325	4.04
A08241-159	2019	1	9	3.729	1.9595	1.6975	4.48
A08241-159	2019	1	10	3.913	1.9305	1.886	4.87
A08241-160	2019	1	1	4.3465	2.68	2.2965	9.4	4	1.097
A08241-160	2019	1	2	4.071	2.5165	2.2535	8.53
A08241-160	2019	1	3	4.195	2.4665	2.1275	8.14
A08241-160	2019	1	4	3.7905	2.36	2.0295	6.93
A08241-160	2019	1	5	4.0615	2.5225	2.2215	8.1
A08241-160	2019	1	6	4.0205	2.521	2.225	8.2
A08241-160	2019	1	7	3.8715	2.3415	2.1785	7.06
A08241-160	2019	1	8	3.7155	2.4475	2.0995	6.68
A08241-160	2019	1	9	3.5205	2.586	2.2435	6.86
A08241-160	2019	1	10	3.7825	2.24	1.9325	5.58
A08241-161	2019	1	1	4.474	2.528	2.1795	8.18	4	1.084
A08241-161	2019	1	2	4.3775	2.4155	2.07	7.85
A08241-161	2019	1	3	3.695	2.451	2.273	7.52
A08241-161	2019	1	4	4.4105	2.3485	2.1575	7.76
A08241-161	2019	1	5	3.253	2.4895	2.2565	6.41
A08241-161	2019	1	6	3.528	2.447	2.0065	6.11
A08241-161	2019	1	7	2.6085	1.9895	1.771	3.3
A08241-161	2019	1	8	2.7935	1.732	1.615	2.84
A08241-161	2019	1	9	2.836	2.0255	1.7095	3.44
A08241-161	2019	1	10	3.3355	1.984	1.5855	3.45
A08241-162	2019	1	1	7.901	3.023	2.5325	21.22	5	1.084
A08241-162	2019	1	2	6.2305	2.301	1.971	10.42
A08241-162	2019	1	3	7.4545	2.797	2.318	17.69
A08241-162	2019	1	4	7.1485	3.0805	2.3635	19.51
A08241-162	2019	1	5	5.12	2.6805	2.47	11.7
A08241-162	2019	1	6	5.192	2.3175	2.061	9.69
A08241-162	2019	1	7	3.5345	1.845	1.5675	3.54
A08241-162	2019	1	8	2.9705	1.909	1.581	3.3
A08241-162	2019	1	9	2.93	1.5055	1.3535	2.13
A08241-162	2019	1	10
A08241-163	2019	1	1	4.351	2.4825	2.023	7.58	4	1.097
A08241-163	2019	1	2	4.1905	2.3725	2.088	7.46
A08241-163	2019	1	3	4.1405	2.4135	2.148	6.62
A08241-163	2019	1	4	3.717	2.3825	2.061	6.18
A08241-163	2019	1	5	4.0915	2.3805	2.0715	6.78
A08241-163	2019	1	6	3.7135	2.3815	1.726	5.48
A08241-163	2019	1	7	3.888	2.3865	2.2065	6.37
A08241-163	2019	1	8	4.4435	2.119	1.785	6.12
A08241-163	2019	1	9	3.942	2.551	1.9085	6.66
A08241-163	2019	1	10	4.645	2.259	1.849	6.97
A08241-166	2019	1	1	4.2465	2.33	2.0845	7.58	5	1.096
A08241-166	2019	1	2	4.211	2.4305	1.867	7.21
A08241-166	2019	1	3	4.1095	2.492	2.118	7.29
A08241-166	2019	1	4	4.884	2.1625	1.6545	6.64
A08241-166	2019	1	5	4.957	2.299	2.001	8.61
A08241-166	2019	1	6	4.6845	2.0465	1.626	6.26
A08241-166	2019	1	7	4.6295	2.1405	1.729	6.85
A08241-166	2019	1	8	4.097	2.1665	1.688	5.77
A08241-166	2019	1	9	3.7655	2.398	1.8575	5.77
A08241-166	2019	1	10	4.856	2.1415	1.768	7.13
A08241-167	2019	1	1	4.2415	2.718	2.3895	10.61	4	1.1
A08241-167	2019	1	2	4.057	2.4305	2.218	7.52
A08241-167	2019	1	3	4.0155	2.397	2.1465	7.46
A08241-167	2019	1	4	3.9605	2.3265	2.2495	7.72
A08241-167	2019	1	5	4.1405	2.3935	2.027	7.54
A08241-167	2019	1	6	3.359	2.444	2.1815	6.1
A08241-167	2019	1	7	3.4365	2.3245	2.002	5.94
A08241-167	2019	1	8	3.456	2.3745	2.2705	6.56
A08241-167	2019	1	9	3.6825	2.336	1.891	5.85
A08241-167	2019	1	10	3.6305	2.2705	1.949	5.81
A08241-168	2019	1	1	5.457	2.729	2.2475	11.71	5	1.103
A08241-168	2019	1	2	3.879	2.497	2.375	7.86
A08241-168	2019	1	3	4.3195	2.586	2.0825	8.2
A08241-168	2019	1	4	4.901	2.5745	2.462	11.18
A08241-168	2019	1	5	4.7865	2.3675	2.075	8.65
A08241-168	2019	1	6	4.7155	2.1005	2.051	9.04
A08241-168	2019	1	7	4.3345	2.273	1.829	6.6
A08241-168	2019	1	8	4.0595	2.166	1.8865	6.22
A08241-168	2019	1	9	2.861	1.7805	1.647	2.8
A08241-168	2019	1	10	2.5605	1.737	1.6005	2.46
A08241-169	2019	1	1	6.3175	2.3275	2.04	11.02	5	1.093
A08241-169	2019	1	2	5.3445	2.451	1.8845	8.88
A08241-169	2019	1	3	5.2875	2.272	1.9195	8.79
A08241-169	2019	1	4	5.959	2.496	1.927	10.72
A08241-169	2019	1	5	5.923	2.6175	1.9325	11.43
A08241-169	2019	1	6	4.449	2.155	2.13	7.47
A08241-169	2019	1	7	4.1345	2.292	2.312	7.79
A08241-169	2019	1	8	4.762	2.299	2.024	8.87
A08241-169	2019	1	9	4.738	2.214	2.2805	8.84
A08241-169	2019	1	10	4.944	2.5405	1.9975	9.08
A08241-170	2019	1	1	5.221	1.733	1.5255	4.98	5	1.081
A08241-170	2019	1	2	4.429	1.6155	1.364	3.81
A08241-170	2019	1	3	4.772	1.893	1.8945	5.07
A08241-170	2019	1	4	4.8365	1.6665	1.4475	4.45
A08241-170	2019	1	5	4.251	1.6025	1.462	3.88
A08241-170	2019	1	6	4.3155	2.271	1.774	5.39
A08241-170	2019	1	7	4.2745	1.6635	1.309	3.75
A08241-170	2019	1	8	3.952	1.6215	1.392	2.84
A08241-170	2019	1	9	3.3335	1.783	1.659	3.43
A08241-170	2019	1	10	4.432	1.696	1.523	4.01
A08241-171	2019	1	1	5.49359	2.438	2.0365	9.68	5	1.1
A08241-171	2019	1	2	5.477	2.5845	1.903	9.41
A08241-171	2019	1	3	5.4935	2.26	2.1445	9.36
A08241-171	2019	1	4	4.796	2.3085	1.75	6.99
A08241-171	2019	1	5	5.524	2.2025	1.7895	7.5
A08241-171	2019	1	6	5.4365	1.8585	1.599	6.89
A08241-171	2019	1	7	5.7925	2.534	1.8865	10.24
A08241-171	2019	1	8	4.205	1.9935	1.9305	5.91
A08241-171	2019	1	9	4.388	2.8085	2.356	10.34
A08241-171	2019	1	10	5.6305	2.4455	1.8795	9.58
A08241-172	2019	1	1	4.6395	2.2645	1.9545	7.52	5	1.105
A08241-172	2019	1	2	5.4975	2.525	2.043	10.24
A08241-172	2019	1	3	5.4975	2.3075	1.758	8.62
A08241-172	2019	1	4	5.0275	2.3	1.859	8.16
A08241-172	2019	1	5	4.7415	2.468	2.152	9.22
A08241-172	2019	1	6	4.7455	2.212	1.7685	6.66
A08241-172	2019	1	7	4.623	2.177	1.7795	7.16
A08241-172	2019	1	8	4.7355	2.342	1.7815	7.18
A08241-172	2019	1	9	4.156	2.325	1.7025	5.84
A08241-172	2019	1	10	4.469	2.301	1.7945	6.88
A08241-173	2019	1	1	5.724	2.2905	1.881	9.8	5	1.089
A08241-173	2019	1	2	4.438	2.1705	1.916	7.25
A08241-173	2019	1	3	4.5985	2.3055	2.0825	8.59
A08241-173	2019	1	4	3.9235	2.141	1.835	6.03
A08241-173	2019	1	5	5.1655	2.1805	1.869	8.36
A08241-173	2019	1	6	4.4645	2.208	2.026	7.46
A08241-173	2019	1	7	3.988	2.183	2.0475	7.18
A08241-173	2019	1	8	4.261	2.0395	1.683	5.91
A08241-173	2019	1	9	4.185	2.1565	1.7555	5.89
A08241-173	2019	1	10	3.7385	2.2035	1.9925	5.92
A08241-174	2019	1	1	6.2405	2.9955	2.373	15.04	5	1.092
A08241-174	2019	1	2	5.5905	2.749	2.388	11.85
A08241-174	2019	1	3	5.5435	2.2185	1.8155	8.16
A08241-174	2019	1	4	5.2065	2.1705	1.7455	6.72
A08241-174	2019	1	5	5.041	2.267	1.7455	6.94
A08241-174	2019	1	6	5.049	1.9805	1.6805	6.11
A08241-174	2019	1	7	4.6335	2.288	2.1745	7.9
A08241-174	2019	1	8	3.7885	2.2345	2.2775	6.36
A08241-174	2019	1	9	4.038	2.1155	2.101	5.67
A08241-174	2019	1	10	3.9825	2.254	2.314	6.09
A08241-176	2019	1	1	4.3685	2.4785	2.236	9.54	3	1.101
A08241-176	2019	1	2	4.411	2.703	2.276	8.54
A08241-176	2019	1	3	4.098	2.993	2.373	9.73
A08241-176	2019	1	4	4.1215	2.7885	2.3655	9.43
A08241-176	2019	1	5	4.0995	2.315	2.2075	7.85
A08241-176	2019	1	6	3.3175	2.093	1.9785	5.47
A08241-176	2019	1	7	3.6785	2.61	2.297	7.67
A08241-176	2019	1	8	3.3345	2.335	2.067	6.05
A08241-176	2019	1	9	4.2695	2.7215	1.7335	8.41
A08241-176	2019	1	10	3.74	2.4365	2.0765	6.8
A08241-177	2019	1	1	2.859	2.732	2.3265	6.09	2	1.078
A08241-177	2019	1	2	2.3745	2.2415	1.8695	3.43
A08241-177	2019	1	3	2.5665	2.232	1.91	3.74
A08241-177	2019	1	4	2.46	1.9525	1.5755	2.68
A08241-177	2019	1	5	2.4015	1.977	1.725	2.87
A08241-177	2019	1	6	2.51	1.8155	1.6865	2.86
A08241-177	2019	1	7	2.127	1.7795	1.5005	2.04
A08241-177	2019	1	8	1.9805	1.7535	1.4425	1.84
A08241-177	2019	1	9	2.2365	1.742	1.139	1.71
A08241-177	2019	1	10	2.1345	1.8315	1.668	2.22
A08241-178	2019	1	1	3.839	2.799	2.134	8.25	3	1.093
A08241-178	2019	1	2	3.9015	3.014	2.493	10.3
A08241-178	2019	1	3	3.9955	2.6235	2.0245	7.74
A08241-178	2019	1	4	3.249	2.8515	2.41	7.76
A08241-178	2019	1	5	3.347	2.788	2.253	7.15
A08241-178	2019	1	6	3.425	2.705	2.3395	7.45
A08241-178	2019	1	7	3.1325	2.525	2.2815	6.24
A08241-178	2019	1	8	3.139	2.61	2.6265	7.2
A08241-178	2019	1	9	2.599	2.349	1.9865	4.43
A08241-178	2019	1	10	2.8725	2.199	1.7755	3.96
A08241-179	2019	1	1	3.747	2.136	1.7015	5.35	4	1.1
A08241-179	2019	1	2	3.838	2.061	1.864	5.67
A08241-179	2019	1	3	4.151	1.889	1.704	5.79
A08241-179	2019	1	4	4.035	1.813	1.7515	5.61
A08241-179	2019	1	5	4.076	1.94	1.76	5.68
A08241-179	2019	1	6	3.1185	2.351	2.0365	5.21
A08241-179	2019	1	7	3.557	1.8235	1.6855	4.39
A08241-179	2019	1	8	3.403	2.119	1.655	4.3
A08241-179	2019	1	9	2.9805	2.147	2.0725	4.61
A08241-179	2019	1	10	3.4505	1.82	1.538	4.03
A08241-180	2019	1	1	3.363	2.765	2.5205	8.31	3	1.1
A08241-180	2019	1	2	3.5485	2.8875	2.372	8.59
A08241-180	2019	1	3	3.711	2.548	2.105	7.45
A08241-180	2019	1	4	3.0365	2.5745	2.2585	6.16
A08241-180	2019	1	5	3.38	2.7195	2.1045	7.03
A08241-180	2019	1	6	3.3775	2.5905	2.1045	6.83
A08241-180	2019	1	7	3.0195	2.633	2.183	6.29
A08241-180	2019	1	8	3.047	2.683	2.271	6.62
A08241-180	2019	1	9	3.069	2.651	2.483	6.66
A08241-180	2019	1	10	3.2625	2.725	1.98	6.55
A08241-181	2019	1	1	2.799	2.0895	1.8725	3.65	3	1.087
A08241-181	2019	1	2	3.3	1.7425	1.5835	3.31
A08241-181	2019	1	3	3.4935	1.903	1.501	3.42
A08241-181	2019	1	4	3.0045	2	1.657	3.43
A08241-181	2019	1	5	3.164	1.764	1.5405	2.97
A08241-181	2019	1	6	3.125	1.6055	1.41	2.61
A08241-181	2019	1	7	2.327	1.6425	1.5095	2.01
A08241-181	2019	1	8	2.665	1.799	1.662	2.78
A08241-181	2019	1	9	2.554	1.746	1.5115	2.36
A08241-181	2019	1	10	2.56	1.6955	1.5145	2.3
A08241-184	2019	1	1	3.5585	2.514	2.128	6.82	3	1.102
A08241-184	2019	1	2	3.8785	2.8265	2.2215	8.9
A08241-184	2019	1	3	3.519	2.51	2.273	6.75
A08241-184	2019	1	4	3.41	2.66	2.136	6.73
A08241-184	2019	1	5	3.323	2.4195	2.1665	6.27
A08241-184	2019	1	6	2.882	2.39	2.2795	5.38
A08241-184	2019	1	7	3.0825	2.3425	1.946	4.9
A08241-184	2019	1	8	3.207	2.628	2.295	6.66
A08241-184	2019	1	9	3.21	2.362	2.117	5.77
A08241-184	2019	1	10	3.252	2.584	2.0235	5.91
A08241-185	2019	1	1	4.117	2.1795	1.9265	6.29	5	1.109
A08241-185	2019	1	2	4.048	1.933	1.673	5.3
A08241-185	2019	1	3	4.32	2.1585	1.9265	6.02
A08241-185	2019	1	4	4.408	2.177	1.6365	5.98
A08241-185	2019	1	5	4.078	2.0045	1.699	4.89
A08241-185	2019	1	6	4.517	2.212	1.956	7.05
A08241-185	2019	1	7	4.115	2.005	1.8765	5.98
A08241-185	2019	1	8	4.275	2.0825	1.667	5.51
A08241-185	2019	1	9	4.2325	1.883	1.853	5.92
A08241-185	2019	1	10	4.6665	2.1015	1.918	6.7
A08241-186	2019	1	1	5.0755	1.9655	1.76	6.84	5	1.084
A08241-186	2019	1	2	4.951	1.9515	1.4915	5.39
A08241-186	2019	1	3	4.4625	1.9985	1.9085	5.25
A08241-186	2019	1	4	5.0785	1.9525	1.4535	5.46
A08241-186	2019	1	5	4.537	1.982	1.883	5.79
A08241-186	2019	1	6	4.401	1.744	1.6275	4.24
A08241-186	2019	1	7	4.501	1.799	1.6555	4.37
A08241-186	2019	1	8	3.977	1.7345	1.6675	4.33
A08241-186	2019	1	9	4.43	1.6395	1.499	4.06
A08241-186	2019	1	10	4.4715	2.229	1.5015	5.25
A08241-187	2019	1	1	3.7765	2.8065	2.216	8.18	3	1.103
A08241-187	2019	1	2	3.941	2.838	2.5015	9.92
A08241-187	2019	1	3	3.8935	2.819	2.04	7.65
A08241-187	2019	1	4	3.749	2.6305	2.418	8.3
A08241-187	2019	1	5	3.5545	2.741	2.028	7.19
A08241-187	2019	1	6	3.5585	2.6775	2.3155	7.54
A08241-187	2019	1	7	3.1055	2.458	2.1545	5.97
A08241-187	2019	1	8	3.6455	2.647	2.2295	7.02
A08241-187	2019	1	9	3.2815	2.869	2.2175	7.31
A08241-187	2019	1	10	3.2105	2.639	2.097	6.23
A08241-188	2019	1	1	4.83	2.3715	2.115	7.93	5	1.091
A08241-188	2019	1	2	5.5525	2.09	1.722	6.3
A08241-188	2019	1	3	4.4055	2.1415	1.925	6.2
A08241-188	2019	1	4	4.621	1.8835	1.704	5.52
A08241-188	2019	1	5	4.9305	1.7825	1.543	5.06
A08241-188	2019	1	6	5.2215	1.9395	1.7175	6.51
A08241-188	2019	1	7	4.8315	1.824	1.4675	4.58
A08241-188	2019	1	8	4.687	1.8175	1.464	4.56
A08241-188	2019	1	9	4.279	1.74	1.4455	4.29
A08241-188	2019	1	10	4.949	2.374	2.2155	7.8
A08241-189	2019	1	1	4.3715	2.705	2.451	9.13	5	1.097
A08241-189	2019	1	2	4.595	2.6585	1.837	7.84
A08241-189	2019	1	3	4.3075	2.658	1.999	8.14
A08241-189	2019	1	4	4.2285	2.6045	2.1195	8.44
A08241-189	2019	1	5	4.014	2.8075	2.1075	8.07
A08241-189	2019	1	6	4.1685	2.6835	1.9755	7.67
A08241-189	2019	1	7	3.55	2.312	2.0035	6.15
A08241-189	2019	1	8	3.7175	2.597	2.0085	6.52
A08241-189	2019	1	9	3.796	2.587	2.162	7.04
A08241-189	2019	1	10
A08241-191	2019	1	1	3.723	2.6485	2.2645	7.61	4	1.087
A08241-191	2019	1	2	4.0945	2.5055	2.5045	9.21
A08241-191	2019	1	3	4.157	2.5915	2.3045	8.21
A08241-191	2019	1	4	3.957	2.862	2.497	8.72
A08241-191	2019	1	5	3.979	2.6935	2.1945	7.61
A08241-191	2019	1	6	3.822	2.666	2.221	8.19
A08241-191	2019	1	7	3.5265	2.714	2.2435	7.24
A08241-191	2019	1	8	4.22	2.2845	1.686	5.95
A08241-191	2019	1	9	3.4675	2.3255	2.2255	6.04
A08241-191	2019	1	10	3.951	2.6485	2.5155	9.4
A08241-193	2019	1	1	4.11	2.014	1.723	5.13	5	1.075
A08241-193	2019	1	2	3.8825	2.214	1.893	4.8
A08241-193	2019	1	3	3.545	2.0075	1.6535	4.1
A08241-193	2019	1	4	3.2635	1.7465	1.494	3.14
A08241-193	2019	1	5	3.0445	1.8005	1.456	2.87
A08241-193	2019	1	6	2.928	1.6045	1.3205	2.3
A08241-193	2019	1	7	2.6645	1.47	1.2905	1.81
A08241-193	2019	1	8	2.8865	1.612	1.462	2.43
A08241-193	2019	1	9	2.703	1.512	1.238	1.69
A08241-193	2019	1	10	2.413	1.5305	1.415	1.82
A08241-195	2019	1	1	4.1565	2.643	2.2955	8.45	4	1.082
A08241-195	2019	1	2	4.251	2.673	2.3305	9.16
A08241-195	2019	1	3	4.0455	2.589	2.4655	8.19
A08241-195	2019	1	4	3.865	2.34	2.1625	6.76
A08241-195	2019	1	5	3.4745	2.135	1.989	5.41
A08241-195	2019	1	6	4.812	1.943	1.4785	5.07
A08241-195	2019	1	7	3.4855	2.046	1.8585	4.75
A08241-195	2019	1	8	3.1815	2.736	2.226	6.22
A08241-195	2019	1	9	3.7785	1.976	1.513	4.5
A08241-195	2019	1	10	3.818	1.993	1.625	4.28
Palisade Russet	2019	1	1	5.773	2.623	2.206	11.26	5
Palisade Russet	2019	1	2	5.27	2.69	2.3285	12.29
Palisade Russet	2019	1	3	6.085	2.684	2.2905	14.44
Palisade Russet	2019	1	4	5.551	2.9685	2.162	12.22
Palisade Russet	2019	1	5	4.046	2.76	2.4515	8.13
Palisade Russet	2019	1	6	3.2565	1.9905	1.738	3.78
Palisade Russet	2019	1	7	3.936	2.199	2.0245	6.35
Palisade Russet	2019	1	8	3.643	2.0235	1.6335	4.54
Palisade Russet	2019	1	9	3.2425	1.817	1.454	3.14
Palisade Russet	2019	1	10	3.245	1.9915	1.729	4.15
ND028673B-2Russ	2019	1	1	5.087	2.4785	1.9225	9.01	5	1.09
ND028673B-2Russ	2019	1	2	4.636	2.3405	1.937	7.6
ND028673B-2Russ	2019	1	3	4.941	2.287	1.956	9.08
ND028673B-2Russ	2019	1	4	4.501	2.222	1.9165	6.98
ND028673B-2Russ	2019	1	5	4.4695	2.348	2.0425	8.39
ND028673B-2Russ	2019	1	6	4.391	2.297	2.0765	6.44
ND028673B-2Russ	2019	1	7	4.125	2.044	1.6585	5.2
ND028673B-2Russ	2019	1	8	4.7095	2.2435	1.8825	7.18
ND028673B-2Russ	2019	1	9	3.945	2.247	2.054	6.29
ND028673B-2Russ	2019	1	10	4.126	2.309	1.829	6.09
A08241-1	2019	2	1	3.899	2.416	1.7625	6.38	5	1.098
A08241-1	2019	2	2	4.3365	2.291	1.948	6.86
A08241-1	2019	2	3	4.0225	2.142	1.8255	6.1
A08241-1	2019	2	4	4.375	2.562	1.9485	8.44
A08241-1	2019	2	5	4.6255	2.417	2.1195	8.8
A08241-1	2019	2	6	5.349	2.514	1.8615	9.28
A08241-1	2019	2	7	5.452	2.338	1.894	9.03
A08241-1	2019	2	8	5.3025	2.325	1.936	8.77
A08241-1	2019	2	9	4.702	2.6285	2.048	9
A08241-1	2019	2	10	4.408	2.4845	2.0195	8.21
A08241-2	2019	2	1	5.1985	2.3025	2.0665	7.66	5	1.092
A08241-2	2019	2	2	4.119	2.232	2.266	6.64
A08241-2	2019	2	3	4.578	2.1735	2.006	6.93
A08241-2	2019	2	4	4.495	2.162	2.2945	7.26
A08241-2	2019	2	5	4.45	2.2415	1.7955	6.16
A08241-2	2019	2	6	5.1945	2.472	1.981	8.13
A08241-2	2019	2	7	5.3855	2.4515	2.127	9.31
A08241-2	2019	2	8	5.5435	2.6335	2.0545	9.6
A08241-2	2019	2	9	5.162	2.4415	2.1865	9.74
A08241-2	2019	2	10	4.8745	2.629	2.0585	8.69
A08241-3	2019	2	1	3.989	2.7265	2.1795	7.92	4	1.102
A08241-3	2019	2	2	3.86	2.8485	2.6405	8.23
A08241-3	2019	2	3	3.9295	2.801	2.437	8.63
A08241-3	2019	2	4	3.2805	2.3815	1.8185	4.73
A08241-3	2019	2	5	3.816	2.378	2.163	6.85
A08241-3	2019	2	6	3.649	2.735	2.2675	7.93
A08241-3	2019	2	7	4.0325	2.572	2.055	7.54
A08241-3	2019	2	8	4.068	2.602	2.469	7.84
A08241-3	2019	2	9	3.747	2.68	2.314	7.55
A08241-3	2019	2	10	4.2545	2.7305	2.073	7.88
A08241-4	2019	2	1	4.475	2.359	1.943	7.05	5	1.103
A08241-4	2019	2	2	4.475	2.1595	1.6415	6.2
A08241-4	2019	2	3	4.0085	2.406	2.173	7.33
A08241-4	2019	2	4	4.5295	2.377	1.773	7.54
A08241-4	2019	2	5	4.1465	2.282	1.8985	6.02
A08241-4	2019	2	6	5.4135	2.932	2.365	13.13
A08241-4	2019	2	7	4.328	2.4025	1.898	7.15
A08241-4	2019	2	8	4.7475	2.152	2.033	7.31
A08241-4	2019	2	9	5.319	2.8225	2.1275	10.85
A08241-4	2019	2	10	4.384	2.7265	2.073	8.59
A08241-5	2019	2	1	4.138	2.4045	2.041	7.07	5	1.109
A08241-5	2019	2	2	4.336	2.5505	1.9565	8.02
A08241-5	2019	2	3	3.573	2.4315	2.1715	6.3
A08241-5	2019	2	4	3.8085	2.119	1.9845	5.97
A08241-5	2019	2	5	4.5915	2.362	2.182	8.71
A08241-5	2019	2	6	4.6465	2.7015	2.338	9.48
A08241-5	2019	2	7	5.26	2.5815	2.5395	12.08
A08241-5	2019	2	8	5.033	2.6755	2.114	9.56
A08241-5	2019	2	9	4.777	2.3635	2.108	8.77
A08241-5	2019	2	10	4.9435	2.171	2.008	8.3
A08241-6	2019	2	1	2.639	1.7805	1.6415	2.54	3	1.086
A08241-6	2019	2	2	2.693	1.9155	1.6155	2.92
A08241-6	2019	2	3	2.3655	1.725	1.6045	2.17
A08241-6	2019	2	4	2.4495	1.7325	1.6985	2.39
A08241-6	2019	2	5	2.4825	1.6725	1.5385	2.22
A08241-6	2019	2	6	3.238	2.0325	1.854	4.01
A08241-6	2019	2	7	3.039	1.8025	1.6115	2.98
A08241-6	2019	2	8	2.8775	1.9325	1.753	3.21
A08241-6	2019	2	9	2.9175	1.8335	1.5585	2.99
A08241-6	2019	2	10	3.0865	1.7435	1.693	2.99
A08241-7	2019	2	1	3	2.645	2.2215	5.86	3	1.097
A08241-7	2019	2	2	4.1225	2.653	2.2625	8.15
A08241-7	2019	2	3	3.3255	2.6765	2.338	7.11
A08241-7	2019	2	4	3.927	2.761	2.4185	8.42
A08241-7	2019	2	5	3.76	2.532	2.099	6.99
A08241-7	2019	2	6	4.535	2.832	2.468	10.62
A08241-7	2019	2	7	4.321	2.799	2.2335	9.28
A08241-7	2019	2	8	4.152	2.7295	2.283	9.69
A08241-7	2019	2	9	4.6215	2.7915	2.399	8.51
A08241-7	2019	2	10	4.0185	3.014	2.327	8.51
A08241-8	2019	2	1	4.762	2.2885	1.814	7.36	5	1.094
A08241-8	2019	2	2	3.847	2.1025	1.6825	4.92
A08241-8	2019	2	3	4.077	2.0685	1.7095	5.39
A08241-8	2019	2	4	3.9615	2.124	1.616	5.16
A08241-8	2019	2	5	3.993	1.827	1.6595	4.41
A08241-8	2019	2	6	5.6275	2.262	1.8565	9.26
A08241-8	2019	2	7	5.3735	2.4455	2.108	9.64
A08241-8	2019	2	8	5.083	2.1825	1.8605	7.24
A08241-8	2019	2	9	4.675	2.3665	2.0535	8.14
A08241-8	2019	2	10	4.819	2.477	2.0325	8.76
A08241-9	2019	2	1	4.6175	2.286	1.747	6.34	5	1.112
A08241-9	2019	2	2	4.6705	2.2065	1.953	6.94
A08241-9	2019	2	3	4.8225	2.324	1.888	7.62
A08241-9	2019	2	4	4.0315	2.2375	1.9435	6.41
A08241-9	2019	2	5	4.2825	2.022	1.7195	5.89
A08241-9	2019	2	6	4.641	2.463	2.21	9.1
A08241-9	2019	2	7	4.9155	2.4195	2.236	9.29
A08241-9	2019	2	8	4.435	2.485	2.014	7.66
A08241-9	2019	2	9	4.51	2.336	2.2085	8.01
A08241-9	2019	2	10	4.891	2.301	1.903	8.11
A08241-10	2019	2	1	4.913	1.804	1.728	6.31	5	1.077
A08241-10	2019	2	2	4.365	2.007	1.874	6.03
A08241-10	2019	2	3	3.7155	1.676	1.4115	3.36
A08241-10	2019	2	4	4.293	2.0065	1.754	5.65
A08241-10	2019	2	5	4.0535	2.114	1.967	5.92
A08241-10	2019	2	6	6.6805	2.6515	2.295	16.09
A08241-10	2019	2	7	6.054	2.4175	1.99	11.32
A08241-10	2019	2	8	5.3255	2.787	2.4595	11.45
A08241-10	2019	2	9	5.142	1.953	1.7705	6.78
A08241-10	2019	2	10	4.068	2.206	2.343	7.23
A08241-11	2019	2	1	4.072	2.2845	2.251	6.89	5	1.103
A08241-11	2019	2	2	4.7435	2.088	1.9685	7.89
A08241-11	2019	2	3	4.627	2.323	1.8805	7.41
A08241-11	2019	2	4	4.012	2.226	1.9025	6.16
A08241-11	2019	2	5	4.018	2.145	1.94	5.99
A08241-11	2019	2	6	4.8565	2.688	2.1805	9.79
A08241-11	2019	2	7	5.494	2.187	2.0195	9.27
A08241-11	2019	2	8	4.92	2.2255	1.9295	7.8
A08241-11	2019	2	9	5.027	2.51	2.093	9.23
A08241-11	2019	2	10	4.51	2.5085	2.2085	8.2
A08241-12	2019	2	1	3.218	2.1275	1.972	5.15	3	1.101
A08241-12	2019	2	2	3.219	2.2685	2.0575	5.22
A08241-12	2019	2	3	2.814	2.0535	1.8225	3.68
A08241-12	2019	2	4	2.868	2.1005	1.836	3.73
A08241-12	2019	2	5	3.306	2.099	1.8295	4.46
A08241-12	2019	2	6	3.5565	2.413	2.0915	6.6
A08241-12	2019	2	7	3.5345	2.4635	2.161	6.19
A08241-12	2019	2	8	3.4285	2.3695	2.273	6.58
A08241-12	2019	2	9	3.277	2.2215	1.908	5.31
A08241-12	2019	2	10	3.331	2.2935	1.909	5.24
A08241-13	2019	2	1	4.2335	2.432	2.32	8.16	4	1.108
A08241-13	2019	2	2	3.8605	2.2045	2.198	6.4
A08241-13	2019	2	3	4.032	2.2145	2.1435	6.62
A08241-13	2019	2	4	3.7695	2.5295	2.3725	7.28
A08241-13	2019	2	5	4.0805	2.1005	1.9285	5.99
A08241-13	2019	2	6	5.4335	2.5695	2.283	11.72
A08241-13	2019	2	7	4.717	2.601	2.523	10.14
A08241-13	2019	2	8	4.376	2.3805	2.0455	7.38
A08241-13	2019	2	9	4.9175	2.2665	2.0565	8.44
A08241-13	2019	2	10	4.4285	2.249	1.9405	7.38
A08241-14	2019	2	1	3.5585	2.435	2.2675	6.57	4	1.1
A08241-14	2019	2	2	4.0535	2.0935	1.8105	5.45
A08241-14	2019	2	3	3.5975	2.2165	2.0705	5.84
A08241-14	2019	2	4	3.7795	2.229	1.7895	5.43
A08241-14	2019	2	5	4.509	2.071	1.925	6.29
A08241-14	2019	2	6	4.823	2.0715	2.117	8.8
A08241-14	2019	2	7	3.7415	2.6965	2.2495	7.75
A08241-14	2019	2	8	4.4055	2.1415	1.869	6.4
[truncated: 5,442 more rows]
