# Supplementary material for: QTL identified that influence tuber length–width ratio, degree of flatness, tuber size, and specific gravity in a russet-skinned, tetraploid mapping population
Source: Front Plant Sci. 2024 Mar 22;15:1343632. doi: 10.3389/fpls.2024.1343632 (PMC10996053; doi:10.3389/fpls.2024.1343632)
Supplement: Supplementary file 7 [file Table_1.xlsx]

## Sheet: Sheet1
Supplementary Table 1. Correlation coefficients of the BLUP datasets of all the five traits
	LW_clo	LW_clo_2019	LW_clo_2020	WD_clo	WD_clo_2019	WD_clo_2020	VA_clo	VA_clo_2019	VA_clo_2020	SG_clo	SG_clo_2019	SG_clo_2020	TW_clo	TW_clo_2019	TW_clo_2020
LW_clo	1	0.9868	0.9848	-0.2935	-0.2918	-0.2935	0.8795	0.8609	0.8803	-0.0565	-0.0449	-0.0661	0.058	0.0448	0.0642
LW_clo_2019	0.9868	1	0.9436	-0.296	-0.2931	-0.2971	0.872	0.8623	0.8641	-0.0543	-0.0411	-0.0657	0.0586	0.0663	0.042
LW_clo_2020	0.9848	0.9436	1	-0.2822	-0.2817	-0.2809	0.8617	0.8339	0.8717	-0.0573	-0.0477	-0.0646	0.0558	0.0203	0.0861
WD_clo	-0.2935	-0.296	-0.2822	1	0.9968	0.9969	-0.1417	-0.1366	-0.1439	0.0101	0.0021	0.0184	0.2013	0.1879	0.1874
WD_clo_2019	-0.2918	-0.2931	-0.2817	0.9968	1	0.9874	-0.1366	-0.1294	-0.1409	0.0048	-0.004	0.0142	0.2017	0.1943	0.1815
WD_clo_2020	-0.2935	-0.2971	-0.2809	0.9969	0.9874	1	-0.1459	-0.1428	-0.1461	0.0153	0.008	0.0225	0.1995	0.1805	0.192
VA_clo	0.8795	0.872	0.8617	-0.1417	-0.1366	-0.1459	1	0.9897	0.9901	-0.0588	-0.052	-0.0628	0.1758	0.1569	0.1715
VA_clo_2019	0.8609	0.8623	0.8339	-0.1366	-0.1294	-0.1428	0.9897	1	0.9598	-0.0537	-0.0485	-0.0564	0.2148	0.2094	0.1905
VA_clo_2020	0.8803	0.8641	0.8717	-0.1439	-0.1409	-0.1461	0.9901	0.9598	1	-0.0625	-0.0544	-0.0677	0.1342	0.1024	0.1496
SG_clo	-0.0565	-0.0543	-0.0573	0.0101	0.0048	0.0153	-0.0588	-0.0537	-0.0625	1	0.9747	0.9686	-0.0771	-0.0261	-0.1212
SG_clo_2019	-0.0449	-0.0411	-0.0477	0.0021	-0.004	0.008	-0.052	-0.0485	-0.0544	0.9747	1	0.8884	-0.1007	-0.0487	-0.1425
SG_clo_2020	-0.0661	-0.0657	-0.0646	0.0184	0.0142	0.0225	-0.0628	-0.0564	-0.0677	0.9686	0.8884	1	-0.0463	0.0005	-0.0903
TW_clo	0.058	0.0586	0.0558	0.2013	0.2017	0.1995	0.1758	0.2148	0.1342	-0.0771	-0.1007	-0.0463	1	0.9375	0.9271
TW_clo_2019	0.0448	0.0663	0.0203	0.1879	0.1943	0.1805	0.1569	0.2094	0.1024	-0.0261	-0.0487	0.0005	0.9375	1	0.7387
TW_clo_2020	0.0642	0.042	0.0861	0.1874	0.1815	0.192	0.1715	0.1905	0.1496	-0.1212	-0.1425	-0.0903	0.9271	0.7387	1
Correlation Probability
	LW_clo	LW_clo_2019	LW_clo_2020	WD_clo	WD_clo_2019	WD_clo_2020	VA_clo	VA_clo_2019	VA_clo_2020	SG_clo	SG_clo_2019	SG_clo_2020	TW_clo	TW_clo_2019	TW_clo_2020
LW_clo	<.0001	<.0001	<.0001	<.0001	<.0001	<.0001	<.0001	<.0001	<.0001	0.4458	0.545	0.3725	0.434	0.5463	0.3867
LW_clo_2019	<.0001	<.0001	<.0001	<.0001	<.0001	<.0001	<.0001	<.0001	<.0001	0.4643	0.5796	0.3756	0.4298	0.371	0.5716
LW_clo_2020	<.0001	<.0001	<.0001	0.0001	0.0001	0.0001	<.0001	<.0001	<.0001	0.4397	0.5206	0.3834	0.4522	0.7847	0.245
WD_clo	<.0001	<.0001	0.0001	<.0001	<.0001	<.0001	0.055	0.0644	0.0513	0.8915	0.9774	0.8037	0.0062	0.0106	0.0109
WD_clo_2019	<.0001	<.0001	0.0001	<.0001	<.0001	<.0001	0.0645	0.08	0.0565	0.9489	0.9575	0.8485	0.006	0.0082	0.0137
WD_clo_2020	<.0001	<.0001	0.0001	<.0001	<.0001	<.0001	0.0481	0.0531	0.0479	0.8364	0.9138	0.7615	0.0066	0.0142	0.009
VA_clo	<.0001	<.0001	<.0001	0.055	0.0645	0.0481	<.0001	<.0001	<.0001	0.4282	0.4832	0.3974	0.017	0.0334	0.0199
VA_clo_2019	<.0001	<.0001	<.0001	0.0644	0.08	0.0531	<.0001	<.0001	<.0001	0.4687	0.5133	0.4471	0.0034	0.0043	0.0096
VA_clo_2020	<.0001	<.0001	<.0001	0.0513	0.0565	0.0479	<.0001	<.0001	<.0001	0.3995	0.4633	0.3609	0.0694	0.1666	0.0427
SG_clo	0.4458	0.4643	0.4397	0.8915	0.9489	0.8364	0.4282	0.4687	0.3995	<.0001	<.0001	<.0001	0.298	0.7246	0.1012
SG_clo_2019	0.545	0.5796	0.5206	0.9774	0.9575	0.9138	0.4832	0.5133	0.4633	<.0001	<.0001	<.0001	0.1739	0.5112	0.0537
SG_clo_2020	0.3725	0.3756	0.3834	0.8037	0.8485	0.7615	0.3974	0.4471	0.3609	<.0001	<.0001	<.0001	0.5323	0.9941	0.2228
TW_clo	0.434	0.4298	0.4522	0.0062	0.006	0.0066	0.017	0.0034	0.0694	0.298	0.1739	0.5323	<.0001	<.0001	<.0001
TW_clo_2019	0.5463	0.371	0.7847	0.0106	0.0082	0.0142	0.0334	0.0043	0.1666	0.7246	0.5112	0.9941	<.0001	<.0001	<.0001
TW_clo_2020	0.3867	0.5716	0.245	0.0109	0.0137	0.009	0.0199	0.0096	0.0427	0.1012	0.0537	0.2228	<.0001	<.0001	<.0001
