# Supplementary material for: QTL identified that influence tuber length–width ratio, degree of flatness, tuber size, and specific gravity in a russet-skinned, tetraploid mapping population
Source: Front Plant Sci. 2024 Mar 22;15:1343632. doi: 10.3389/fpls.2024.1343632 (PMC10996053; doi:10.3389/fpls.2024.1343632)
Supplement: Supplementary file 8 [file Table_2.xlsx]

## Sheet: tuber_shape_allele_effects 0420
Supplementary Table 2. Detailed information on the allele effects of tuber shape, specific gravity, and tuber weight
Length-Width ratio
					Palisade_Russet	Palisade_Russet	Palisade_Russet	Palisade_Russet	ND028673B-2Russ	ND028673B-2Russ	ND028673B-2Russ	ND028673B-2Russ
QTL		Traits	chromosomes	SNPs	a	b	c	d	e	f	g	h
LW_clo_ch10		LW_clo	10	c2_25471	0.0296416	0.0268329	0.0798983	-0.136373	-0.0451768	0.040895	-0.0189808	0.0232625
LW_clo_2019_ch10		LW_clo_2019	10	c2_25471	0.0371963	0.0325918	0.0864231	-0.156211	-0.0518953	0.0455705	-0.0189564	0.0252812
LW_clo_2020_ch10		LW_clo_2020	10	c2_25471	0.0251791	0.0208671	0.0781539	-0.1242	-0.039936	0.0401859	-0.0214758	0.0212259
LW_clo_2020_ch06		LW_clo_2020	6	c2_31648	0.0239334	0.0308193	0.00490151	-0.0596542	0.0224242	0.0195125	0.00337503	-0.0453118
Visual Assesment
					Palisade_Russet	Palisade_Russet	Palisade_Russet	Palisade_Russet	ND028673B-2Russ	ND028673B-2Russ	ND028673B-2Russ	ND028673B-2Russ
QTL		Traits	chromosomes	SNPs	a	b	c	d	e	f	g	h
VA_clo_ch10		VA_clo	10	c2_25471	0.0811146	0.0563154	0.123036	-0.260466	-0.09816	0.0906261	-0.038295	0.0458289
VA_clo_2019_ch10		VA_clo_2019	10	c2_25471	0.0938547	0.0608336	0.116206	-0.270895	-0.102176	0.0968161	-0.0340282	0.0393885
VA_clo_2020_ch10		VA_clo_2020	10	c2_25471	0.0789153	0.0590584	0.145757	-0.28373	-0.106864	0.0960374	-0.0476146	0.0584411
VA_clo_ch04		VA_clo	4	PotVar0075244	0.028681	-0.00367154	-0.101444	0.0764351	-0.00958891	0.0569674	0.0202435	-0.067622
VA_clo_2019_ch04		VA_clo_2019	4	PotVar0075244	0.0265942	-0.000937222	-0.094665	0.069008	-0.0102611	0.0606788	0.0286011	-0.0790188
VA_clo_2020_ch04		VA_clo_2020	4	PotVar0075244	0.0344433	-0.00689815	-0.12093	0.0933853	-0.0102807	0.0601046	0.0143127	-0.0641366
Width-Depth ratio
					Palisade_Russet	Palisade_Russet	Palisade_Russet	Palisade_Russet	ND028673B-2Russ	ND028673B-2Russ	ND028673B-2Russ	ND028673B-2Russ
QTL		Traits	chromosomes	SNPs	a	b	c	d	e	f	g	h
WD_clo_ch02		WD_clo	2	c2_38942	-0.00312176	-0.00461569	-0.00555593	0.0132934	-0.00344253	-0.00859378	0.00350407	0.00853224
WD_clo_2019_ch02		WD_clo_2019	2	c2_38942	-0.00323065	-0.00465419	-0.00597558	0.0138604	-0.00332421	-0.00872004	0.00347698	0.00856726
WD_clo_2020_ch02		WD_clo_2020	2	c2_38942	-0.00318422	-0.00483409	-0.00545318	0.0134715	-0.0037401	-0.00893658	0.00371804	0.00895864
Specific Gravity
					Palisade_Russet	Palisade_Russet	Palisade_Russet	Palisade_Russet	ND028673B-2Russ	ND028673B-2Russ	ND028673B-2Russ	ND028673B-2Russ
QTL		Traits	chromosomes	SNPs	a	b	c	d	e	f	g	h
SG_clo_ch03		SG_clo	3	c1_3348	0.000494086	-0.000962405	-4.77429e-05	0.000516062	0.000167067	0.000311888	-0.000995291	0.000516336
SG_clo_2020_ch03		SG_clo_2020	3	c1_3348	0.000695201	-0.00116792	-7.89771e-05	0.000551691	0.000159891	0.000430198	-0.00100107	0.000410985
Tuber Weight
					Palisade_Russet	Palisade_Russet	Palisade_Russet	Palisade_Russet	ND028673B-2Russ	ND028673B-2Russ	ND028673B-2Russ	ND028673B-2Russ
QTL		Traits	chromosomes	SNPs	a	b	c	d	e	f	g	h
TW_clo_2020_ch05		Wt_clo_2020	5	c2_50176	0.0813638	-0.168073	-0.00343088	0.0901404	-0.104004	-0.214317	0.251874	0.0664474
